# Supplementary material for: Quantitation and Comparison of Phenotypic Heterogeneity Among Single Cells of Monoclonal Microbial Populations
Source: Front Microbiol. 2019 Dec 20;10:2814. doi: 10.3389/fmicb.2019.02814 (PMC6933826; doi:10.3389/fmicb.2019.02814)
Supplement: Supplementary file 2 [file Table_1.xlsx]

## Sheet: Table_S1 (HC_on_nanoSIMS_Data)
	Supplementary Table_S1: Calculation of HC on nanoSIMS-data
	Step 1 of 4 : input of nanoSIMS data with isotope ratio statistics										Step 2 of 4 : input of cellular density and inc. time												Step 3 of 4 : Correction for isotope dilition with fixatives etc.								Step 4 of 4 : Calculation of fraction (Ka) of assimilated material
																																Heterogeneity quantitation					Rf_med	0.0506523	Df_med	0.0482103
	1.1. Import the nano-SIMS data with isotope ratio statistics										2.1. Specify the element-specific cellular density (Ro) with its error dRo												3.1. Specify the fraction of heavy isotope (Dch) in chemicals used for threatment								4.1. Specify the isotope fractionation factor (alpha) or set to "1" if unknown						CSV_Rf	0.00193769	CSV_Df	0.00193394
	1.2. Specify the size of analyzed Field of View (FoV)										2.2. Specify the incubation time (t) with ist error dt												3.2. Specify the fraction (Ki) of carbon introduced during the treatment. Ki=0 for nitrogen								4.2. Specify the fraction of heavy isotope (Dmed) measured for medium solution				e [1;-1]	0	N_heavy	723	CSE_heavy	27
	1.3. Specify the raster size in pixels																							Ki - fraction of introduced carbon relatively to ist initial cellular content							4.3. Specify the initial fraction of heavy isotope in inoculum cells				N	15000	N_light	14277	CSE_light	119
																															4.4. Specify the number N of pixel-avaraged ion counts with heavy and light isotopes						CSV_Ka	0.0143993
			Attention!																																a	1	CSH(CSV_Ka)	0.0587383
			ONLY GREEN fields are to be modified																																da	0.0001
																Fc mean	dFc	Fv mean	dFv
											Ro [fg/µm³]	1269				98.5468	114.123	310.315	301.881							Dch	0.0107								Dgs	0.2	Rgs	0.25
											dRo	216						CH(16;84;SK)	0.97856							dDch	0.001	Df mean	dDf		KA mean	dKA : sigma	CV	HC(16-84)	dDgs	0.005	dRgs	0.00976562
																Fc median	77.5241	Fv median	311.088									0.0429948	0.0273965		0.244535	0.237889	0.972821	0.982155
		FoV [µm]	20								t [hours]	1				Assimilation rate										Ki	0.044				HC(16-84;Sk)	dHC(16-84;Sk)	HCcorr(CSE)	dHCcorr(16-84;Sk)	Di	0.011	Ri	0.0111223
		Rst [px]	512								dt	0.05				[fg / cell / hour]		[fg / µm³ / hour]			D' mean	dD'	Rf mean	dRf		dKi	0.004	Df median	dDf median		0.982155	0.0878255	0.97992	0.0878534	dDi	0.001	dRi	0.00103374
																		dFv median	304.418		0.0416337	8.40756e-05	0.0457898	0.000191731				0.0482102	0.0246688		KA median	0,5*DW(Sk)	dKA_Ri	dKA_Rf	dKA_Rgs	dKA_a	CSV_KA	Med dKA	0.0123643	dQi(CSV)	Rf	Nheavy	Nlight	CSE_heavy	CSE_light	CSV_Rf	dHC/dQi
	The values used for the calculation			R'	dR'			Sp	LWR		L	W	V	mi	ui	Fc	dFc	Fv	dFv												0.245144	0.239888	0.00666134	0.00142479	0.0100939	2.58404e-05	0.0143993	Q_0.16	0.0052558	0.0041695	0.0101688	145	14849	12	122	0.000812108	-2.03962
	12C14N/13C14N										[µm]	[µm]	[µm³]	[fg]/cell	[fg] assim	[fg/(h·cell)]	[fg/(h·cell)]	[fg/(h·µm³)]	[fg/(h·µm³)]		D'	dD'	Rf	dRf	dRf/dR'	dRf/dK	dRf/dDch	Df	dDf									Q_0.5	0.245144	0.0143993	0.0506523	723	14277	27	119	0.00193769	-4.00644
	# i	Xi	Yi	MEANi	Poiss_Ei	Poiss_%Ei	SIZEi	PIXELSi	LWratio																						KA	dKA	dKA/dRi	dKA/dRf	dKA/dRgs	dKA/da	Abs(KA-KAmed)	Q_0.84	0.486794	0.0321983	0.0914332	1305	13743	36	117	0.00274142	2.03962
	1	6.67	352.67	0.01802	9.761e-05	0.5416	0.58	174	1.98		0.767854	0.387805	0.0754285	95.7188	3.68645	3.68645	0.854544	48.8734	11.3292		0.017701	9.4185e-05	0.0183393	0.000115425	1.04466	0.00726017	-0.0456287	0.0180091	0.000111305		0.0385133	0.00574637	-5.37456	5.50272	-0.135438	-0.0338595	0.206631	Q_0.1	0.00338943
	2	12.71	327.24	0.05393	0.0001077	0.1996	0.95	461	1.69		1.16692	0.690488	0.350777	445.136	126.991	126.991	23.3801	362.029	66.6525		0.0511704	9.69599e-05	0.0559117	0.000218451	1.04793	0.0451224	-0.0490578	0.0529511	0.000195929		0.285287	0.0140443	-6.65167	7.8394	-1.24165	-0.310413	0.0401426	Q_0.9	0.521254								dHCcorr/dQi
	3	16.34	364.14	0.02569	0.0001152	0.4482	0.58	175	1.51		0.685574	0.454023	0.0864919	109.758	9.24157	9.24157	1.79208	106.849	20.7197		0.0250466	0.000109502	0.0263545	0.000142495	1.04535	0.0151127	-0.0463498	0.0256778	0.000135271		0.0841993	0.00659277	-5.611	5.90421	-0.309126	-0.0772815	0.160945	Q_0.84-Q_0.16 (d13)	0.481539								-2.04427
	4	17.52	289.76	0.05936	9.682e-05	0.1631	1.13	656	2.13		1.53979	0.722907	0.533095	676.498	224.092	224.092	41.264	420.36	77.4046		0.0560338	8.62736e-05	0.0616033	0.000233513	1.04843	0.0510913	-0.0495881	0.0580285	0.000207198		0.331253	0.0163449	-6.88956	8.32023	-1.49327	-0.373318	0.0861093	Skewness	0.0036598								-3.99732
	5	26.91	354.38	0.05543	0.0001128	0.2035	0.88	396	1.97		1.15581	0.586705	0.259603	329.436	98.0766	98.0766	18.0564	377.795	69.5539		0.0525189	0.000101263	0.0574837	0.000226691	1.04807	0.0467649	-0.049204	0.0543589	0.000202715		0.297711	0.0146522	-6.71597	7.96795	-1.30825	-0.327062	0.0525667	Q_0.84-Q_0.16 : d (d13corr_CSE)	0.480443								2.04427
	6	46.2	89.62	0.03422	7.985e-05	0.2333	1.02	531	1.72		1.26186	0.733638	0.430038	545.718	75.8841	75.8841	14.1663	176.459	32.942		0.0330877	7.46533e-05	0.0352747	0.000135698	1.04613	0.023995	-0.0471589	0.0340728	0.000126609		0.139054	0.00808231	-5.89488	6.40495	-0.536346	-0.134087	0.10609	0,5*(1+e*abs(Sk))	0.5
	50	324.95	11.4	0.08003	0.0001391	0.1738	0.79	320	1.37		0.890614	0.650084	0.223685	283.856	151.921	151.921	28.1483	679.175	125.839		0.0740998	0.000119249	0.0832938	0.000335529	1.05032	0.0744013	-0.0516351	0.0768894	0.000285916		0.535205	0.0286082	-7.94506	10.6262	-2.7823	-0.695576	0.290061	Heterogeneity index (min;max)	2.0021
	49	322.6	63.37	0.02347	0.0001049	0.4471	0.61	193	2.58		0.910346	0.352847	0.0775154	98.3671	6.9486	6.9486	1.37949	89.6415	17.7963		0.0229318	0.000100144	0.0240341	0.000129543	1.04515	0.0128268	-0.0461404	0.02347	0.000123534		0.0706395	0.00629472	-5.54082	5.78357	-0.2561	-0.0640249	0.174504	Heterogeneity index (16;84)	0.982155
	9	64.71	256.49	0.05221	0.0001081	0.2071	0.93	445	1.79		1.17516	0.656515	0.323731	410.815	111.449	111.449	20.5213	344.264	63.39		0.0496194	9.76384e-05	0.0541094	0.000212465	1.04777	0.0432451	-0.0488904	0.0513318	0.000191212		0.271288	0.0133792	-6.57922	7.69581	-1.16786	-0.291966	0.0261436
	47	304.49	36.14	0.0532	0.0001039	0.1953	0.9	415	1.99		1.18847	0.597223	0.277162	351.719	98.2396	98.2396	18.0873	354.448	65.2589		0.0505127	9.36686e-05	0.0551467	0.000213748	1.04786	0.0443249	-0.0489867	0.0522645	0.000191989		0.279313	0.0137563	-6.62076	7.77797	-1.21	-0.302501	0.0341693	COD(MAD;Q2)	0.921342
	46	303.19	119.93	0.05038	0.0001035	0.2054	0.92	438	1.83		1.17709	0.643217	0.312814	396.962	101.89	101.89	18.7659	325.721	59.9904		0.0479636	9.38096e-05	0.0521921	0.000203373	1.04761	0.0412548	-0.0487128	0.0496032	0.000183698		0.256676	0.0127017	-6.5036	7.54735	-1.09226	-0.273065	0.0115317	RCV(MAD;Q2;k)	1.36598	k=0,67449
	45	282.32	73.27	0.101	0.0001344	0.1331	1.02	530	2.19		1.40125	0.639839	0.381976	484.727	390.284	390.284	73.2602	1021.75	191.793		0.0917348	0.000110873	0.105339	0.000423941	1.05225	0.0990063	-0.0537581	0.0953003	0.000346988		0.805163	0.0493883	-9.34216	14.1117	-4.92174	-1.23043	0.560019	CV(Mean;SD)	0.972821
	44	279.59	5.46	0.07029	0.0001859	0.2644	0.59	177	1.6		0.706447	0.441529	0.0856309	108.666	47.033	47.033	8.68277	549.253	101.398		0.0656738	0.000162284	0.073068	0.000323633	1.04943	0.0633009	-0.0506649	0.0680926	0.00028106		0.432824	0.0221056	-7.41521	9.43342	-2.10001	-0.525003	0.18768	Heterogeneity index (10;90)	1.05625
	14	118.59	491.77	0.02265	0.0001138	0.5024	0.64	208	2.69		0.963211	0.358071	0.0849759	107.834	7.0849	7.0849	1.4238	83.3755	16.7554		0.0221483	0.000108815	0.0231771	0.000136251	1.04508	0.0119852	-0.0460632	0.0226521	0.000130148		0.0657017	0.00620308	-5.51527	5.73995	-0.2371	-0.0592749	0.179442	Heterogeneity index (25;75)	0.876906
	15	120.75	158.76	0.01364	7.775e-05	0.5701	0.68	238	1.9		0.881964	0.464192	0.123072	156.178	2.15954	2.15954	0.93571	17.547	7.60296		0.0134565	7.56716e-05	0.0137646	9.36226e-05	1.04426	0.00283286	-0.0452196	0.0135777	9.10975e-05		0.0138274	0.0054661	-5.2468	5.29166	-0.0474704	-0.0118676	0.231317
	39	247.46	93.76	0.05974	9.352e-05	0.1565	1.06	582	2.01		1.41363	0.703301	0.4581	581.329	194.498	194.498	35.8159	424.576	78.1837		0.0563723	8.32733e-05	0.0620017	0.00023352	1.04846	0.0515114	-0.0496253	0.0583819	0.000207049		0.334575	0.016517	-6.90675	8.35553	-1.51201	-0.378003	0.0894312	Q_0.25	0.0132475
	17	146.01	185.11	0.11	0.0001434	0.1305	0.99	506	1.92		1.29188	0.672856	0.379614	481.731	456.79	456.79	86.4376	1203.3	227.698		0.0990991	0.000116387	0.114813	0.000467881	1.05307	0.109863	-0.0546836	0.102989	0.000376471		0.948226	0.0624323	-10.0825	16.1589	-6.2556	-1.5639	0.703082	Q_0.75	0.443184
	18	150.94	349.47	0.01453	0.0001257	0.8654	0.45	104	1.85		0.576284	0.311505	0.036006	45.6916	0.857405	0.857405	0.295205	23.8128	8.19876		0.0143219	0.000122125	0.0146941	0.000139669	1.04434	0.00372913	-0.0453026	0.0144813	0.000135653		0.018765	0.00553712	-5.27236	5.33355	-0.0647354	-0.0161838	0.226379	CQD	0.941952
	19	154.69	313.82	0.05323	0.0001073	0.2016	0.91	424	1.85		1.1636	0.628972	0.296397	376.128	105.149	105.149	19.3596	354.759	65.3165		0.0505398	9.67282e-05	0.0551781	0.000215693	1.04787	0.0443576	-0.0489896	0.0522927	0.000193724		0.279558	0.0137697	-6.62202	7.78048	-1.21129	-0.302824	0.0344138
	20	157.62	421.98	0.05164	8.89e-05	0.1722	1.04	556	2.11		1.41166	0.669032	0.417866	530.272	141.427	141.427	26.0416	338.449	62.3203		0.0491043	8.03836e-05	0.0535121	0.000200324	1.04772	0.0426244	-0.0488351	0.050794	0.000180491		0.266705	0.0131561	-6.55551	7.6491	-1.144	-0.286	0.0215615
	21	164.68	212.25	0.112	0.0001535	0.1371	0.93	448	1.86		1.19888	0.64456	0.321088	407.461	400.453	400.453	75.9328	1247.17	236.486		0.100719	0.000124136	0.116919	0.000480554	1.05326	0.1123	-0.0548904	0.10468	0.000385211		0.982801	0.0657982	-10.2615	16.6745	-6.59876	-1.64969	0.737657
	22	166.96	402.56	0.05136	9.574e-05	0.1864	0.98	498	2.26		1.37751	0.609517	0.342652	434.826	114.996	114.996	21.1759	335.606	61.8001		0.048851	8.66145e-05	0.0532188	0.000202729	1.04769	0.0423198	-0.0488079	0.0505297	0.000182759		0.264465	0.0130553	-6.54391	7.62631	-1.13238	-0.283095	0.0193209
	29	216.42	85.35	0.01522	0.000114	0.7492	0.49	125	1.73		0.613759	0.354774	0.0489821	62.1583	1.40604	1.40604	0.42657	28.7051	8.70868		0.0149918	0.000110607	0.0154147	0.000128636	1.0444	0.00442516	-0.0453669	0.0151807	0.00012476		0.0226203	0.00556705	-5.29231	5.36636	-0.0783304	-0.0195826	0.222524
	24	181.39	321.79	0.07869	0.0001115	0.1417	1.07	588	2.48		1.56073	0.629327	0.420227	533.268	277.499	277.499	51.3826	660.356	122.274		0.0729496	9.58256e-05	0.0818864	0.000318285	1.0502	0.0728618	-0.051501	0.0756886	0.000271928		0.520375	0.0275993	-7.86831	10.449	-2.67908	-0.66977	0.275231
	25	181.61	378.56	0.04879	8.838e-05	0.1811	1.06	583	2.18		1.46665	0.672774	0.441657	560.463	136.871	136.871	25.2159	309.902	57.0939		0.0465203	8.03483e-05	0.0505265	0.000189557	1.04746	0.0395315	-0.0485587	0.0480964	0.000171761		0.24421	0.0121345	-6.43909	7.42184	-1.0289	-0.257226	0.000934076
	64	502.92	60.43	0.06043	0.000104	0.1721	0.98	496	2.2		1.35831	0.617415	0.345055	437.874	149.159	149.159	27.4698	432.276	79.6101		0.0569863	9.24846e-05	0.0627251	0.000241005	1.04852	0.0522751	-0.0496929	0.0590229	0.000213395		0.340643	0.0168413	-6.93816	8.42021	-1.54643	-0.386609	0.0954995
	27	199.99	449.94	0.07887	0.0001057	0.134	1.13	656	2.12		1.53658	0.724801	0.534307	678.035	354.174	354.174	65.5845	662.866	122.747		0.0731043	9.08106e-05	0.0820755	0.000316861	1.05021	0.0730684	-0.051519	0.0758501	0.000270616		0.522353	0.0277282	-7.87855	10.4726	-2.69276	-0.673189	0.277209
	43	268.55	345	0.07777	0.0001052	0.1353	1.13	652	2.15		1.54148	0.716966	0.525849	667.303	340.55	340.55	63.0315	647.618	119.866		0.0721583	9.05657e-05	0.0809203	0.000312005	1.05011	0.0718071	-0.0514091	0.0748624	0.000267039		0.510338	0.0269325	-7.81636	10.33	-2.61006	-0.652514	0.265194
	30	219.56	396.3	0.07136	9.917e-05	0.139	1.12	647	2.25		1.567	0.696446	0.508509	645.298	286.18	286.18	52.8398	562.782	103.911		0.0666069	8.63991e-05	0.074191	0.000282835	1.04952	0.0645102	-0.050771	0.0690668	0.000245115		0.443485	0.0226955	-7.47038	9.55431	-2.16775	-0.541937	0.198341
	40	261.46	10.56	0.07497	0.0001343	0.1792	0.81	334	1.22		0.868608	0.711974	0.251329	318.937	153.245	153.245	28.333	609.738	112.733		0.0697415	0.000116221	0.0779804	0.000312743	1.04986	0.0686087	-0.0511298	0.0723393	0.000269133		0.480487	0.0250168	-7.66188	9.97989	-2.40882	-0.602205	0.235343
	32	223.73	50.02	0.0753	0.0001108	0.1472	1.06	582	2.2		1.47136	0.668802	0.438581	556.559	269.348	269.348	49.8033	614.135	113.555		0.070027	9.58254e-05	0.0783268	0.000303796	1.04989	0.0689847	-0.0511627	0.0726374	0.000261265		0.483952	0.0252249	-7.67981	10.0202	-2.43187	-0.607967	0.238808
	33	235.11	101.01	0.02013	0.000121	0.6008	0.49	122	2.11		0.66126	0.313393	0.0429502	54.5038	2.76662	2.76662	0.588076	64.4147	13.6921		0.0197328	0.000116272	0.0205438	0.000139642	1.04485	0.00940773	-0.0458264	0.0201302	0.000134076		0.0507602	0.00594346	-5.43794	5.60896	-0.180611	-0.0451528	0.194384
	34	235.6	412.85	0.01474	6.492e-05	0.4405	0.77	308	1.83		0.987067	0.539381	0.18446	234.08	4.66657	4.66657	1.53373	25.2986	8.3147		0.0145259	6.30477e-05	0.0149134	8.30625e-05	1.04436	0.00394085	-0.0453222	0.0146942	8.06393e-05		0.0199358	0.00551567	-5.27842	5.3435	-0.0688535	-0.0172134	0.225208
	35	241.77	11.27	0.07142	0.0001147	0.1606	0.93	440	1.53		1.09307	0.714427	0.342718	434.909	193.137	193.137	35.6621	563.546	104.057		0.0666592	9.9918e-05	0.0742539	0.000289474	1.04953	0.0645781	-0.0507769	0.0691214	0.000250839		0.444086	0.0227395	-7.4735	9.56116	-2.17159	-0.542899	0.198942
	36	241.58	373.9	0.01444	7.773e-05	0.5382	0.61	191	1.53		0.720177	0.470704	0.0980183	124.385	2.27177	2.27177	0.794547	23.1769	8.10611		0.0142345	7.55329e-05	0.0146001	9.40897e-05	1.04433	0.00363841	-0.0452942	0.01439	9.14013e-05		0.0182639	0.00550505	-5.26976	5.32929	-0.0629757	-0.0157439	0.22688
	58	371.91	88.29	0.04757	9.966e-05	0.2095	0.9	412	2.24		1.24796	0.557126	0.258955	328.614	77.1542	77.1542	14.2196	297.944	54.9115		0.0454099	9.08144e-05	0.0492487	0.000191324	1.04735	0.0382129	-0.0484406	0.0469371	0.000173785		0.234786	0.0117267	-6.39032	7.32765	-0.981709	-0.245427	0.0103576
	55	349.19	9.71	0.08252	0.000142	0.172	0.8	328	1.76		1.00159	0.569085	0.206511	262.062	147.657	147.657	27.3908	715.007	132.636		0.0762295	0.000121176	0.0859094	0.000347106	1.05055	0.0772724	-0.0518848	0.0791128	0.000294357		0.563441	0.0305458	-8.09119	10.9677	-2.98297	-0.745742	0.318297
	48	310.42	65.67	0.04903	9.546e-05	0.1947	0.88	398	1.82		1.11939	0.61505	0.271665	344.743	84.8337	84.8337	15.6285	312.273	57.5284		0.0467384	8.67452e-05	0.0507779	0.000194145	1.04748	0.0397912	-0.0485819	0.0483241	0.000175834		0.246078	0.0122207	-6.44876	7.44058	-1.03833	-0.259583	0.000934076
	51	329.53	128.45	0.05221	0.000103	0.1974	0.92	432	1.6		1.10366	0.689786	0.32651	414.341	112.405	112.405	20.6972	344.264	63.3891		0.0496194	9.3032e-05	0.0541094	0.000209665	1.04777	0.0432451	-0.0488904	0.0513318	0.000188692		0.271288	0.0133766	-6.57922	7.69581	-1.16786	-0.291966	0.0261436
	53	339.35	83.17	0.01362	5.329e-05	0.3913	0.86	376	1.78		1.07761	0.605399	0.252106	319.922	4.38835	4.38835	1.91131	17.4068	7.58136		0.013437	5.18675e-05	0.0137437	7.25808e-05	1.04425	0.00281274	-0.0452178	0.0135574	7.06261e-05		0.0137169	0.00545623	-5.24623	5.29073	-0.0470859	-0.0117715	0.231427
	42	265.1	316.97	0.01521	8.416e-05	0.5534	0.59	182	1.77		0.747908	0.422547	0.0851277	108.027	2.43755	2.43755	0.739208	28.634	8.68352		0.0149821	8.16571e-05	0.0154042	0.000100478	1.0444	0.00441506	-0.045366	0.0151705	9.74523e-05		0.0225642	0.00554977	-5.29202	5.36589	-0.0781321	-0.019533	0.22258
	31	219.96	345.79	0.05236	0.000113	0.2159	0.83	358	1.73		1.03869	0.600397	0.237409	301.272	82.096	82.096	15.1165	345.8	63.6728		0.0497548	0.000102035	0.0542665	0.000215776	1.04779	0.0434086	-0.048905	0.0514732	0.000194134		0.272498	0.0134386	-6.58549	7.70818	-1.17419	-0.293548	0.0273541
	23	177.48	348.44	0.05014	0.0001121	0.2236	0.86	383	1.68		1.06094	0.631512	0.266376	338.031	86.1237	86.1237	15.8631	323.316	59.5516		0.047746	0.000101651	0.0519407	0.000207485	1.04758	0.0409943	-0.0486895	0.049376	0.000187501		0.25478	0.0126201	-6.49379	7.5282	-1.08256	-0.27064	0.00963649
	12	114.25	504.01	0.0714	0.0001774	0.2484	0.58	171	1.26		0.629488	0.499594	0.0907539	115.167	51.1208	51.1208	9.44052	563.291	104.023		0.0666418	0.000154543	0.074233	0.000322369	1.04953	0.0645555	-0.050775	0.0691032	0.000279355		0.443886	0.0227678	-7.47246	9.55888	-2.17031	-0.542578	0.198742
	38	247.34	50.62	0.07228	0.0001618	0.2239	0.69	242	1.61		0.828218	0.514421	0.136497	173.215	78.4249	78.4249	14.4865	574.554	106.13		0.0674078	0.000140722	0.0751566	0.000316514	1.04961	0.065552	-0.0508623	0.0699029	0.00027381		0.452761	0.0232995	-7.51839	9.66014	-2.22731	-0.556829	0.207617
	10	99.38	491.04	0.07705	0.0001705	0.2213	0.7	250	2.25		0.974065	0.432918	0.122138	154.994	77.894	77.894	14.4146	637.752	118.018		0.071538	0.000146978	0.0801642	0.000339567	1.05005	0.070983	-0.0513372	0.0742149	0.000291035		0.502562	0.0264627	-7.77613	10.2382	-2.55706	-0.639265	0.257418
	16	132.24	204.14	0.06823	0.000134	0.1964	0.83	356	1.75		1.04091	0.594805	0.234143	297.127	122.618	122.618	22.6199	523.689	96.6072		0.063872	0.000117429	0.0709064	0.000286026	1.04924	0.0609798	-0.050461	0.0662116	0.000249403		0.412678	0.0208738	-7.31095	9.20708	-1.97412	-0.49353	0.167534
	8	46.76	315.64	0.05335	0.0001271	0.2382	0.78	315	1.68		0.962159	0.572714	0.198684	252.13	70.7317	70.7317	13.0234	356.001	65.5485		0.0506479	0.000114551	0.0553039	0.000227612	1.04788	0.0444887	-0.0490013	0.0524056	0.000204381		0.280537	0.0138275	-6.62709	7.79053	-1.21647	-0.304117	0.0353928
	7	46.74	294.56	0.05355	0.000139	0.2596	0.73	271	1.5		0.85078	0.567186	0.167192	212.166	59.8671	59.8671	11.0233	358.075	65.9322		0.0508282	0.000125229	0.0555135	0.000235794	1.04789	0.0447071	-0.0490208	0.0525938	0.000211644		0.282171	0.0139133	-6.63555	7.80733	-1.22512	-0.306279	0.0370273
	28	211.85	323.55	0.05392	0.0001294	0.2399	0.74	284	1.42		0.851417	0.599589	0.18397	233.458	66.5834	66.5834	12.2593	361.924	66.6375		0.0511614	0.000116498	0.0559012	0.000230987	1.04793	0.0451115	-0.0490568	0.0529417	0.000207177		0.285204	0.0140527	-6.65125	7.83856	-1.24121	-0.310303	0.0400604
	52	335.52	28.71	0.07845	0.0001152	0.1468	0.97	481	1.78		1.21882	0.684731	0.36477	462.893	239.661	239.661	44.3719	657.019	121.644		0.0727433	9.90495e-05	0.0816344	0.000318727	1.05017	0.0725865	-0.0514771	0.0754732	0.000272432		0.517746	0.0274265	-7.8547	10.4178	-2.66093	-0.665233	0.272602
	13	115.13	187.28	0.06973	0.0001465	0.21	0.78	312	1.6		0.937929	0.586206	0.200402	254.31	108.666	108.666	20.0554	542.242	100.076		0.0651847	0.000128023	0.0724804	0.000298385	1.04938	0.062669	-0.0506094	0.067582	0.000259417		0.427298	0.0217458	-7.38662	9.37107	-2.06521	-0.516302	0.182154
	54	341.97	59.17	0.06768	0.0001328	0.1962	0.76	297	1.67		0.931888	0.558017	0.182413	231.482	94.3015	94.3015	17.3936	516.968	95.3529		0.0633898	0.000116497	0.0703293	0.000283286	1.04919	0.0603617	-0.0504066	0.0657081	0.00024728		0.407382	0.0205641	-7.28355	9.14803	-1.94148	-0.485369	0.162238
	41	264.54	34.13	0.07071	0.0001337	0.1891	0.82	347	1.86		1.05512	0.567269	0.218878	277.756	121.377	121.377	22.4075	554.543	102.375		0.0660403	0.000116624	0.0735088	0.000295526	1.04947	0.0637753	-0.0507065	0.0684753	0.000256439		0.436992	0.0223196	-7.43678	9.4806	-2.12641	-0.531601	0.191848
	56	359.6	21.81	0.07771	0.0001658	0.2133	0.68	241	1.3		0.756689	0.582068	0.149723	189.999	96.8398	96.8398	17.9253	646.793	119.723		0.0721066	0.000142752	0.0808573	0.000339556	1.05011	0.0717384	-0.0514031	0.0748085	0.000290653		0.509687	0.0269256	-7.813	10.3223	-2.60561	-0.651401	0.264543
	57	365.5	51.99	0.07916	0.0001344	0.1698	0.85	375	1.86		1.09686	0.589712	0.245898	312.044	163.994	163.994	30.3731	666.92	123.519		0.0733533	0.000115406	0.08238	0.000329826	1.05024	0.0734013	-0.051548	0.0761101	0.00028153		0.525548	0.0279565	-7.89508	10.5107	-2.71492	-0.678729	0.280404
	37	243.5	311.43	0.09535	0.0001269	0.133	1.01	527	1.44		1.16651	0.810078	0.462048	586.339	424.859	424.859	79.4131	919.514	171.872		0.0870498	0.000105768	0.0993955	0.000396101	1.05173	0.0922817	-0.0531815	0.0904092	0.000327716		0.724597	0.0426545	-8.92521	13.0198	-4.23158	-1.05789	0.479453
	59	382.51	255.69	0.07885	0.0001141	0.1447	1.01	525	1.64		1.22946	0.749673	0.432384	548.695	286.492	286.492	53.0516	662.586	122.696		0.0730871	9.8031e-05	0.0820545	0.000319974	1.05021	0.0730454	-0.051517	0.0758321	0.000273285		0.522133	0.0277175	-7.87741	10.47	-2.69123	-0.672809	0.276989
	60	406.58	249.17	0.08069	0.0001492	0.1849	0.8	325	1.07		0.814707	0.761408	0.255396	324.097	175.856	175.856	32.5935	688.562	127.62		0.0746653	0.000127752	0.083987	0.000342958	1.05038	0.075161	-0.0517012	0.0774797	0.000291872		0.542602	0.0291162	-7.98334	10.7151	-2.83435	-0.708587	0.297458
	26	198.05	360.17	0.04949	0.0001001	0.2023	0.93	447	1.43		1.07125	0.749125	0.3621	459.504	114.725	114.725	21.1333	316.834	58.3632		0.0471562	9.08819e-05	0.0512598	0.000198322	1.04752	0.0402895	-0.0486265	0.0487603	0.000179453		0.249672	0.0123835	-6.46736	7.4767	-1.05654	-0.264134	0.00452802
	1	43.99	221.51	0.01175	5.114e-05	0.4354	0.79	318	1.47		0.913903	0.621703	0.214522	272.228	0.944885	0.944885	1.47469	4.40461	6.8743		0.0116135	4.99591e-05	0.0117911	6.99565e-05	1.04408	0.000935211	-0.0450437	0.0116537	6.83354e-05		0.00347093	0.00538199	-5.19321	5.20434	-0.0117942	-0.00294855	0.241673
	2	56.69	458.88	0.01216	5.04e-05	0.4145	0.78	309	1.44		0.89323	0.620298	0.207448	263.251	1.50128	1.50128	1.44524	7.23689	6.96675		0.0120139	4.91963e-05	0.0122192	6.95027e-05	1.04412	0.00134622	-0.0450819	0.0120717	6.78348e-05		0.00570283	0.00539593	-5.20476	5.2231	-0.0194213	-0.00485532	0.239441
	3	59.32	496.92	0.01319	4.34e-05	0.3289	0.93	445	2.19		1.28398	0.58629	0.293875	372.927	4.23114	4.23114	2.16123	14.3978	7.35425		0.0130183	4.22774e-05	0.0132947	6.46954e-05	1.04422	0.00238034	-0.0451777	0.0131203	6.30089e-05		0.0113458	0.00543455	-5.23396	5.27067	-0.0388554	-0.00971386	0.233798
	51	425.07	223.68	0.01136	5.08e-05	0.447	0.76	295	1.37		0.855117	0.624173	0.197991	251.25	0.340547	0.340547	1.35042	1.72001	6.82065		0.0112324	4.96652e-05	0.011384	6.95947e-05	1.04405	0.000544591	-0.0450075	0.0112558	6.80368e-05		0.00135541	0.00536944	-5.18226	5.1866	-0.00459597	-0.00114899	0.243789
	49	407.15	327.3	0.01427	5.614e-05	0.3934	0.75	292	1.58		0.902566	0.571244	0.182518	231.615	4.01123	4.01123	1.4568	21.9772	7.98167		0.0140692	5.45714e-05	0.0144225	7.53637e-05	1.04431	0.00346712	-0.0452783	0.0142175	7.32359e-05		0.0173185	0.00548827	-5.26487	5.32126	-0.0596604	-0.0149151	0.227825
	6	80.02	489.9	0.04684	7.139e-05	0.1524	1.09	614	2.33		1.55062	0.6655	0.462211	586.545	134.439	134.439	24.7815	290.862	53.6152		0.0447442	6.51444e-05	0.0484841	0.000174184	1.04728	0.0374254	-0.04837	0.0462421	0.000158447		0.229205	0.011474	-6.36144	7.27216	-0.954042	-0.23851	0.0159386
	7	83.64	451.9	0.01258	6.27e-05	0.4985	0.62	197	1.94		0.809749	0.417396	0.0917616	116.446	0.931284	0.931284	0.651885	10.149	7.10411		0.0124237	6.11517e-05	0.0126578	7.98252e-05	1.04416	0.00176762	-0.0451209	0.0124996	7.78421e-05		0.0079976	0.00541542	-5.21663	5.24242	-0.0272984	-0.0068246	0.237146
	44	372.37	55.79	0.01195	4.93e-05	0.4126	0.8	325	1.35		0.892198	0.660888	0.23049	292.491	1.33337	1.33337	1.59367	5.78492	6.91427		0.0118089	4.81425e-05	0.012	6.85628e-05	1.0441	0.00113566	-0.0450623	0.0118577	6.69464e-05		0.00455865	0.00538824	-5.19884	5.21348	-0.0155071	-0.00387677	0.240585
	42	368.79	400.76	0.1078	0.0001236	0.1146	0.98	490	1.42		1.11836	0.787577	0.416931	529.086	482.222	482.222	91.0536	1156.6	218.39		0.09731	0.000100715	0.112497	0.000451381	1.05287	0.107193	-0.0544565	0.101121	0.000364709		0.911424	0.0589336	-9.89208	15.6191	-5.89923	-1.47481	0.66628
	41	365.3	29.55	0.04826	7.57e-05	0.1569	1.07	592	1.42		1.22926	0.865676	0.553673	702.611	168.698	168.698	31.0828	304.688	56.1394		0.0460382	6.88903e-05	0.0499714	0.000181449	1.04741	0.0389582	-0.0485074	0.0475931	0.000164588		0.240101	0.0119481	-6.41783	7.3807	-1.00825	-0.252063	0.00504281
	11	97.81	199.44	0.0128	5.8e-05	0.4531	0.73	276	1.83		0.934385	0.510593	0.156473	198.564	1.82739	1.82739	1.12446	11.6787	7.18631		0.0126382	5.65432e-05	0.0128875	7.59528e-05	1.04418	0.00198851	-0.0451414	0.0127235	7.40323e-05		0.00920304	0.00542251	-5.22287	5.25258	-0.0314505	-0.00786263	0.235941
	12	107.47	481.77	0.01252	4.683e-05	0.3739	0.84	364	1.73		1.04735	0.605407	0.243402	308.878	2.36886	2.36886	1.72255	9.73228	7.07698		0.0123652	4.5679e-05	0.0125951	6.68807e-05	1.04415	0.0017074	-0.0451154	0.0124385	6.52273e-05		0.00766925	0.0054083	-5.21493	5.23965	-0.0261691	-0.00654228	0.237475
	13	112.98	174.94	0.01208	5.002e-05	0.4141	0.78	316	2.35		1.11669	0.475187	0.169948	215.664	1.13584	1.13584	1.1804	6.68344	6.94564		0.0119358	4.88331e-05	0.0121357	6.91735e-05	1.04411	0.00126599	-0.0450744	0.0119902	6.75246e-05		0.0052667	0.00539298	-5.2025	5.21943	-0.0179283	-0.00448206	0.239877
	14	113.79	399.61	0.01355	4.075e-05	0.3007	0.98	493	2.23		1.36241	0.610946	0.339696	431.074	5.74634	5.74634	2.56089	16.9161	7.53879		0.0133689	3.96677e-05	0.0136706	6.30488e-05	1.04425	0.00274232	-0.0452112	0.0134863	6.13597e-05		0.0133303	0.00544975	-5.24423	5.28745	-0.0457413	-0.0114353	0.231814
	15	120.11	165.37	0.01168	4.196e-05	0.3594	0.88	394	2.05		1.17327	0.572325	0.252758	320.75	0.991336	0.991336	1.73372	3.92208	6.85922		0.0115452	4.09967e-05	0.0117181	6.29254e-05	1.04408	0.000865076	-0.0450372	0.0115823	6.14762e-05		0.00309068	0.00537734	-5.19124	5.20115	-0.0104982	-0.00262454	0.242053
	16	120.29	349.13	0.01444	6.003e-05	0.4158	0.67	234	1.18		0.717624	0.608156	0.149571	189.805	3.46659	3.46659	1.21131	23.1769	8.0986		0.0142345	5.83332e-05	0.0146001	7.86991e-05	1.04433	0.00363841	-0.0452942	0.01439	7.64504e-05		0.0182639	0.00549819	-5.26976	5.32929	-0.0629757	-0.0157439	0.22688
	17	120.71	466.73	0.01151	4.613e-05	0.4008	0.8	326	1.6		0.958741	0.599213	0.214041	271.618	0.588924	0.588924	1.4631	2.75146	6.83563		0.011379	4.50861e-05	0.0115406	6.59871e-05	1.04406	0.000694791	-0.0450214	0.0114089	6.449e-05		0.00216821	0.00537288	-5.18646	5.19341	-0.007358	-0.0018395	0.242976
	27	157.97	135.94	0.04993	7.23e-05	0.1448	1.13	653	2.14		1.53947	0.719377	0.528247	670.345	169.682	169.682	31.2517	321.217	59.1612		0.0475556	6.5587e-05	0.0517207	0.000186268	1.04756	0.0407665	-0.0486691	0.0491772	0.000168398		0.253126	0.0125272	-6.48523	7.5115	-1.07411	-0.268528	0.00798219
	19	123.46	208.83	0.01135	5.185e-05	0.4566	0.75	287	1.28		0.820644	0.641128	0.19594	248.647	0.323555	0.323555	1.33633	1.6513	6.8201		0.0112226	5.06927e-05	0.0113735	7.04318e-05	1.04405	0.000534579	-0.0450066	0.0112456	6.88566e-05		0.00130126	0.00536943	-5.18198	5.18614	-0.00441212	-0.00110303	0.243843
	24	145.94	187.81	0.01134	5.363e-05	0.4728	0.74	280	1.55		0.876729	0.565632	0.172927	219.444	0.273673	0.273673	1.17933	1.58259	6.81985		0.0112128	5.24341e-05	0.0113631	7.18682e-05	1.04405	0.000524568	-0.0450056	0.0112354	7.02624e-05		0.00124712	0.00536963	-5.1817	5.18569	-0.00422831	-0.00105708	0.243897
	23	145.23	154.36	0.01274	5.611e-05	0.4403	0.73	274	1.55		0.867285	0.559538	0.167398	212.429	1.8851	1.8851	1.19885	11.2612	7.16166		0.0125797	5.47072e-05	0.0128248	7.43597e-05	1.04417	0.00192826	-0.0451358	0.0126624	7.24885e-05		0.00887405	0.00541952	-5.22117	5.24981	-0.0303163	-0.00757909	0.23627
	37	279.15	67.71	0.01134	3.545e-05	0.3126	1.07	591	1.94		1.40253	0.722951	0.476807	605.069	0.754591	0.754591	3.24908	1.58259	6.81424		0.0112128	3.46595e-05	0.0113631	5.83075e-05	1.04405	0.000524568	-0.0450056	0.0112354	5.70046e-05		0.00124712	0.00536521	-5.1817	5.18569	-0.00422831	-0.00105708	0.243897
	45	393.88	35.39	0.01227	5.135e-05	0.4183	0.76	298	1.09		0.785583	0.720718	0.22248	282.327	1.77951	1.77951	1.55696	7.99852	6.9982		0.0121213	5.01127e-05	0.0123341	7.02989e-05	1.04413	0.00145655	-0.0450921	0.0121838	6.85963e-05		0.00630301	0.00540018	-5.20786	5.22815	-0.0214781	-0.00536952	0.238841
	46	394.45	14.23	0.01203	3.419e-05	0.2842	1.04	560	1.73		1.29908	0.750915	0.464467	589.408	2.94367	2.94367	3.21812	6.33774	6.92864		0.011887	3.3382e-05	0.0120835	5.77e-05	1.04411	0.00121586	-0.0450698	0.0119392	5.63305e-05		0.00499428	0.00538755	-5.20109	5.21714	-0.0169963	-0.00424907	0.24015
	39	319.3	64.38	0.01133	4.918e-05	0.4342	0.79	322	1.51		0.929958	0.615866	0.215875	273.945	0.326811	0.326811	1.4717	1.51389	6.81739		0.0112031	4.80842e-05	0.0113526	6.83088e-05	1.04405	0.000514556	-0.0450047	0.0112252	6.67839e-05		0.00119298	0.00536808	-5.18142	5.18524	-0.00404453	-0.00101113	0.243951
	26	156.46	409.84	0.01207	4.136e-05	0.3427	0.94	455	1.75		1.17677	0.672443	0.338317	429.324	2.23772	2.23772	2.34805	6.61429	6.94039		0.0119261	4.03794e-05	0.0121253	6.2624e-05	1.04411	0.00125597	-0.0450735	0.01198	6.11325e-05		0.00521221	0.00539045	-5.20222	5.21897	-0.0177418	-0.00443545	0.239932
	54	454.46	504.84	0.01135	5.069e-05	0.4465	0.75	288	1.15		0.788235	0.685422	0.206542	262.102	0.341063	0.341063	1.40855	1.6513	6.81969		0.0112226	4.95586e-05	0.0113735	6.95053e-05	1.04405	0.000534579	-0.0450066	0.0112456	6.79508e-05		0.00130126	0.0053691	-5.18198	5.18614	-0.00441212	-0.00110303	0.243843
	53	450.9	306.8	0.01261	3.691e-05	0.2927	1.08	598	2.44		1.56242	0.640334	0.434416	551.274	4.49941	4.49941	3.08708	10.3574	7.10627		0.012453	3.59964e-05	0.0126891	5.97762e-05	1.04416	0.00179774	-0.0451237	0.0125301	5.82876e-05		0.00816184	0.00540947	-5.21748	5.2438	-0.0278635	-0.00696589	0.236982
	29	173.42	98.14	0.01185	4.052e-05	0.3419	0.99	502	1.73		1.22997	0.710965	0.394211	500.253	2.00829	2.00829	2.71616	5.09446	6.89013		0.0117112	3.95765e-05	0.0118956	6.19418e-05	1.04409	0.00103542	-0.045053	0.0117557	6.0494e-05		0.00401455	0.00538266	-5.19602	5.20891	-0.0136488	-0.0034122	0.241129
	30	190.16	374.13	0.01143	3.475e-05	0.304	1.01	526	2.35		1.44073	0.613075	0.364976	463.155	0.803379	0.803379	2.49023	2.20118	6.82298		0.0113008	3.3969e-05	0.011457	5.78672e-05	1.04406	0.000614678	-0.045014	0.0113273	5.65637e-05		0.00173458	0.00536785	-5.18422	5.18978	-0.0058839	-0.00147098	0.243409
	31	191.5	114.73	0.0119	6.166e-05	0.5181	0.66	225	1.22		0.712922	0.584362	0.138962	176.343	0.755902	0.755902	0.959955	5.43962	6.90802		0.0117601	6.02183e-05	0.0119478	7.87002e-05	1.0441	0.00108554	-0.0450577	0.0118067	7.68528e-05		0.00428654	0.0053903	-5.19743	5.21119	-0.0145775	-0.00364437	0.240857
	35	243.41	50.51	0.01168	3.958e-05	0.3387	0.99	509	2.21		1.37878	0.623884	0.357923	454.204	1.4038	1.4038	2.45483	3.92208	6.85855		0.0115452	3.86714e-05	0.0117181	6.12213e-05	1.04408	0.000865076	-0.0450372	0.0115823	5.98114e-05		0.00309068	0.0053768	-5.19124	5.20115	-0.0104982	-0.00262454	0.242053
	33	204.36	99.44	0.01182	7.422e-05	0.6279	0.56	160	1.31		0.618451	0.4721	0.080712	102.424	0.394475	0.394475	0.556711	4.88744	6.89749		0.0116819	7.24961e-05	0.0118642	8.97261e-05	1.04409	0.00100536	-0.0450502	0.0117251	8.76344e-05		0.00385141	0.00539226	-5.19518	5.20754	-0.013092	-0.00327301	0.241293
	34	207.22	58.04	0.06844	0.0001109	0.1621	0.86	384	1.76		1.08372	0.615751	0.261595	331.964	137.668	137.668	25.3967	526.266	97.084		0.064056	9.71474e-05	0.0711267	0.000275766	1.04926	0.061216	-0.0504818	0.0664037	0.000240359		0.41471	0.0209803	-7.32147	9.22977	-1.98669	-0.496672	0.169566
	25	153.54	345.56	0.01243	4.533e-05	0.3647	0.83	357	1.3		0.920965	0.708434	0.269939	342.552	2.45852	2.45852	1.90201	9.10768	7.04608		0.0122774	4.42238e-05	0.0125011	6.57017e-05	1.04415	0.00161708	-0.045107	0.0123468	6.40893e-05		0.00717705	0.00540451	-5.21239	5.23551	-0.0244777	-0.00611942	0.237967
	22	141.85	369.85	0.05621	8.515e-05	0.1515	0.95	465	1.92		1.23844	0.645021	0.334423	424.383	129.12	129.12	23.7703	386.096	71.0785		0.0532186	7.6328e-05	0.0583012	0.000216051	1.04814	0.0476209	-0.0492801	0.0550894	0.000192902		0.304252	0.0149633	-6.74982	8.03606	-1.34374	-0.335934	0.0591085
	5	75.64	200.32	0.04822	8.639e-05	0.1792	0.93	440	1.61		1.11677	0.693645	0.334641	424.66	101.83	101.83	18.7631	304.296	56.0692		0.0460018	7.86246e-05	0.0499295	0.000186468	1.04741	0.038915	-0.0485035	0.0475551	0.000169155		0.239792	0.0119389	-6.41623	7.37761	-1.0067	-0.251676	0.00535197
	48	401.48	372.33	0.07867	0.0001073	0.1364	0.94	458	1.63		1.14536	0.702673	0.353328	448.374	233.224	233.224	43.1839	660.078	122.22		0.0729324	9.22194e-05	0.0818654	0.000316604	1.05019	0.0728389	-0.051499	0.0756706	0.000270502		0.520156	0.0275827	-7.86718	10.4464	-2.67756	-0.669391	0.275012
	32	199.34	31.78	0.07421	0.0001156	0.1558	0.87	391	1.68		1.07196	0.638073	0.274765	348.677	164.771	164.771	30.4543	599.68	110.838		0.0690833	0.00010018	0.0771825	0.000301265	1.04979	0.0677435	-0.0510542	0.0716522	0.000259639		0.472561	0.0245047	-7.62086	9.88795	-2.3564	-0.589101	0.227417
	40	355.93	376.66	0.01365	5.798e-05	0.4249	0.71	258	1.5		0.830123	0.553415	0.155307	197.084	2.73605	2.73605	1.18032	17.6171	7.59992		0.0134662	5.6429e-05	0.0137751	7.64201e-05	1.04426	0.00284292	-0.0452206	0.0135879	7.43575e-05		0.0138827	0.00545906	-5.24709	5.29213	-0.0476627	-0.0119157	0.231261
	20	128.84	427.71	0.01172	4.25e-05	0.3626	0.89	410	2.2		1.23495	0.561343	0.259323	329.081	1.08858	1.08858	1.78056	4.19777	6.86617		0.0115842	4.1521e-05	0.0117598	6.33309e-05	1.04408	0.000905152	-0.0450409	0.0116231	6.18672e-05		0.00330794	0.00537878	-5.19236	5.20298	-0.0112385	-0.00280963	0.241836
	21	133.6	391.35	0.05489	0.0001037	0.1888	0.78	315	1.29		0.862423	0.668545	0.224514	284.908	83.5391	83.5391	15.3796	372.089	68.5021		0.0520339	9.31889e-05	0.0569177	0.00021986	1.04802	0.046173	-0.0491513	0.0538526	0.000196817		0.293215	0.0144269	-6.6927	7.92131	-1.28403	-0.321007	0.0480705
	43	369.65	363.19	0.01418	6.247e-05	0.4405	0.67	232	1.27		0.735529	0.579156	0.14291	181.353	3.0501	3.0501	1.13251	21.3428	7.92464		0.0139817	6.07353e-05	0.0143285	8.05465e-05	1.04431	0.00337646	-0.0452699	0.0141261	7.8287e-05		0.0168186	0.00548589	-5.26228	5.31701	-0.0579097	-0.0144774	0.228325
	8	84.55	177.34	0.04828	9.883e-05	0.2047	0.82	343	1.81		1.0367	0.57276	0.217916	276.536	66.4394	66.4394	12.2423	304.885	56.1787		0.0460564	8.99361e-05	0.0499923	0.000193338	1.04741	0.0389799	-0.0485093	0.0476121	0.000175366		0.240256	0.011965	-6.41863	7.38225	-1.00903	-0.252257	0.00488818
	9	85.61	428.39	0.0114	3.455e-05	0.3031	1.01	522	1.52		1.18732	0.781131	0.444212	563.705	0.886172	0.886172	3.02942	1.99493	6.81976		0.0112715	3.37755e-05	0.0114257	5.77293e-05	1.04405	0.000584639	-0.0450112	0.0112967	5.64323e-05		0.00157205	0.00536688	-5.18338	5.18841	-0.00533171	-0.00133293	0.243572
	10	96.01	444.48	0.01159	5.971e-05	0.5153	0.61	194	1.22		0.66199	0.542615	0.111257	141.185	0.367382	0.367382	0.762274	3.30212	6.8515		0.0114572	5.83496e-05	0.0116241	7.69653e-05	1.04407	0.000774917	-0.0450289	0.0114905	7.52067e-05		0.00260214	0.00537936	-5.18871	5.19705	-0.00883441	-0.0022086	0.242542
	47	398.64	348.66	0.0767	0.0001077	0.1404	0.93	441	1.92		1.20606	0.628154	0.308869	391.955	195.51	195.51	36.1705	632.987	117.106		0.0712362	9.29023e-05	0.0797967	0.000308434	1.05001	0.0705828	-0.0513023	0.0738998	0.000264532		0.498808	0.0261802	-7.7567	10.194	-2.53161	-0.632903	0.253664
	18	121.96	373.1	0.06141	0.0001036	0.1687	0.8	328	1.6		0.961678	0.601049	0.216014	274.121	95.7626	95.7626	17.6385	443.317	81.6546		0.057857	9.19588e-05	0.0637527	0.000244622	1.04861	0.0533614	-0.0497891	0.0599319	0.000216179		0.349344	0.0173043	-6.98318	8.51338	-1.59622	-0.399056	0.1042
	28	168.95	358.33	0.01204	5.55e-05	0.4609	0.64	210	1.22		0.688748	0.564548	0.1253	159.006	0.802782	0.802782	0.869291	6.40686	6.93766		0.0118968	5.41873e-05	0.0120939	7.35758e-05	1.04411	0.00122589	-0.0450707	0.0119494	7.1828e-05		0.00504875	0.00539316	-5.20137	5.2176	-0.0171826	-0.00429565	0.240095
	50	424.73	350.82	0.07716	0.0001344	0.1741	0.73	277	1.22		0.791026	0.648382	0.18982	240.882	121.343	121.343	22.4544	639.253	118.293		0.0716328	0.000115835	0.0802798	0.000321648	1.05006	0.0711089	-0.0513482	0.0743139	0.000275618		0.503746	0.0265158	-7.78225	10.2521	-2.5651	-0.641274	0.258602
	58	501.5	350.38	0.04766	8.844e-05	0.1855	0.87	385	1.38		0.979788	0.709992	0.29421	373.353	87.9162	87.9162	16.2021	298.821	55.0697		0.0454919	8.05764e-05	0.0493429	0.000185499	1.04736	0.03831	-0.0484493	0.0470227	0.000168464		0.235477	0.0117514	-6.3939	7.33454	-0.98515	-0.246287	0.00966654
	52	425.49	371.99	0.07664	0.000135	0.1762	0.73	277	1.17		0.778204	0.665132	0.193359	245.373	122.237	122.237	22.6149	632.172	116.958		0.0711844	0.000116464	0.0797337	0.000319814	1.05001	0.0705143	-0.0512963	0.0738457	0.000274324		0.498166	0.026153	-7.75337	10.1865	-2.52727	-0.631818	0.253022
	57	483.8	342.37	0.04456	0.0001085	0.2434	0.7	251	1.19		0.745681	0.626622	0.165546	210.078	44.5462	44.5462	8.22032	269.086	49.6557		0.0426591	9.94404e-05	0.0460966	0.000186535	1.04707	0.0349734	-0.04815	0.0440653	0.000170458		0.212046	0.0107719	-6.27263	7.10285	-0.870296	-0.217574	0.0330981
	56	458.5	359.91	0.0545	9.536e-05	0.175	0.87	390	1.97		1.14702	0.582243	0.253725	321.977	93.3682	93.3682	17.189	367.989	67.7465		0.0516833	8.57577e-05	0.056509	0.000214202	1.04798	0.045746	-0.0491133	0.0534865	0.000191901		0.289984	0.0142655	-6.67598	7.88788	-1.26671	-0.316677	0.0448398
	55	458.21	384.96	0.05611	9.498e-05	0.1693	0.88	401	2.01		1.1734	0.583784	0.261994	332.471	100.875	100.875	18.571	385.028	70.8831		0.0531289	8.51557e-05	0.0581964	0.000220125	1.04813	0.0475111	-0.0492703	0.0549958	0.000196578		0.303411	0.0149256	-6.74547	8.02728	-1.33915	-0.334788	0.0582666
	42	452.05	426.75	0.05423	9.078e-05	0.1674	1.04	554	2.95		1.63994	0.55591	0.353063	448.037	128.925	128.925	23.7349	365.161	67.2257		0.0514404	8.16807e-05	0.056226	0.000210978	1.04796	0.0454505	-0.049087	0.053233	0.000189114		0.287755	0.0141554	-6.66445	7.86486	-1.2548	-0.3137	0.0426112
	38	429.86	495.77	0.04942	0.0001103	0.2231	0.74	285	1.73		0.926756	0.535697	0.168632	213.994	53.311	53.311	9.82076	316.138	58.2378		0.0470927	0.000100156	0.0511864	0.000203931	1.04752	0.0402137	-0.0486197	0.048694	0.000184554		0.249124	0.0123643	-6.46452	7.47119	-1.05375	-0.263438	0.00397998
	37	429.03	399.86	0.04859	7.903e-05	0.1626	1.12	646	1.94		1.46634	0.755843	0.544892	691.468	167.789	167.789	30.913	307.931	56.7323		0.0463384	7.18754e-05	0.050317	0.000184226	1.04744	0.0393151	-0.0485393	0.0479065	0.000166998		0.242657	0.0120619	-6.43105	7.40627	-1.02108	-0.255271	0.00248725
	4	103.15	378.07	0.01809	0.0001137	0.6284	0.5	130	2.69		0.761485	0.28308	0.0419871	53.2816	2.0735	2.0735	0.479118	49.3842	11.4111		0.0177686	0.000109695	0.0184125	0.000130579	1.04466	0.00733126	-0.0456352	0.0180796	0.0001259		0.0389158	0.00576163	-5.37664	5.50619	-0.136907	-0.0342267	0.206228
	5	111.71	363.11	0.05093	8.33e-05	0.1636	1.08	595	2.19		1.48469	0.67794	0.454357	576.579	150.509	150.509	27.7162	331.256	61.001		0.0484618	7.54219e-05	0.0527683	0.000194987	1.04766	0.0418522	-0.0487661	0.0501234	0.00017593		0.261037	0.0128918	-6.52617	7.59151	-1.11467	-0.278669	0.0158931
	6	113.81	323.46	0.01404	6.363e-05	0.4532	0.77	305	1.07		0.789241	0.737608	0.232187	294.646	4.72662	4.72662	1.81926	20.3569	7.8353		0.0138456	6.18802e-05	0.0141823	8.14313e-05	1.04429	0.00323546	-0.0452569	0.013984	7.91698e-05		0.0160417	0.00547942	-5.25826	5.31042	-0.0551925	-0.0137981	0.229102
	7	137.77	368.66	0.03999	7.353e-05	0.1838	1.04	561	1.96		1.37262	0.700316	0.438804	556.843	99.5878	99.5878	18.4354	226.953	42.0127		0.0384523	6.79839e-05	0.0413124	0.000150627	1.04666	0.0300927	-0.0477106	0.0396734	0.000138912		0.178844	0.00945642	-6.1008	6.78092	-0.713917	-0.178479	0.0663003
	8	140.51	333.45	0.05436	8.986e-05	0.1653	1.06	583	1.77		1.33859	0.756264	0.488052	619.339	178.882	178.882	32.9317	366.522	67.4757		0.0515573	8.0833e-05	0.0563623	0.00021104	1.04797	0.0455928	-0.0490997	0.0533551	0.000189121		0.288827	0.0142069	-6.67	7.87593	-1.26052	-0.315131	0.0436834
	9	142.06	394.17	0.01296	5.046e-05	0.3892	0.9	414	2.85		1.39535	0.489595	0.231967	294.367	2.96757	2.96757	1.68197	12.7931	7.25088		0.0127942	4.91771e-05	0.0130546	6.99231e-05	1.04419	0.00214922	-0.0451563	0.0128863	6.81326e-05		0.0100812	0.00542675	-5.22742	5.25999	-0.0344816	-0.00862039	0.235063
	10	144.02	111.99	0.07267	0.0001214	0.1671	0.96	473	2.11		1.30204	0.617078	0.327882	416.082	190.035	190.035	35.1046	579.584	107.065		0.0677468	0.000105508	0.0755659	0.00029751	1.04964	0.0659942	-0.0509011	0.0702569	0.000257174		0.456725	0.0235189	-7.53891	9.70553	-2.25294	-0.563236	0.211581
	11	161.39	124.83	0.07335	0.000126	0.1718	0.93	446	2.05		1.24829	0.608923	0.304413	386.3	179.12	179.12	33.0965	588.411	108.723		0.0683374	0.000109367	0.0762797	0.000302348	1.04971	0.066766	-0.0509686	0.0708735	0.00026101		0.463681	0.0239535	-7.5749	9.78545	-2.29818	-0.574545	0.218537
	22	230.35	339.33	0.01247	3.666e-05	0.2939	1.19	724	2.08		1.60069	0.769562	0.625217	793.4	5.86779	5.86779	4.41213	9.38522	7.05697		0.0123164	3.57625e-05	0.0125429	5.95329e-05	1.04415	0.00165722	-0.0451107	0.0123875	5.80671e-05		0.00739576	0.00540405	-5.21352	5.23735	-0.0252291	-0.00630726	0.237748
	21	216.46	112.67	0.01736	8.488e-05	0.4888	0.66	227	1.22		0.716084	0.586954	0.140819	178.7	6.20636	6.20636	1.4987	44.0733	10.6427		0.0170638	8.2008e-05	0.0176499	0.000103115	1.0446	0.0065904	-0.0455669	0.0173438	9.95697e-05		0.0347307	0.00568981	-5.35498	5.47011	-0.121691	-0.0304228	0.210413
	20	211.22	389.03	0.0145	6.835e-05	0.4713	0.75	290	2.03		1.00223	0.493711	0.160364	203.501	3.78471	3.78471	1.30595	23.6008	8.14369		0.0142928	6.64101e-05	0.0146627	8.58261e-05	1.04433	0.00369889	-0.0452998	0.0144508	8.33635e-05		0.018598	0.0055043	-5.27149	5.33213	-0.0641485	-0.0160371	0.226546
	15	194.03	107.93	0.07281	0.0001163	0.1597	1	516	1.79		1.26544	0.706952	0.404221	512.957	235.012	235.012	43.4149	581.395	107.404		0.0678685	0.000101049	0.0757129	0.000295828	1.04966	0.066153	-0.050915	0.0703839	0.00025565		0.458152	0.0236046	-7.54629	9.7219	-2.2622	-0.56555	0.213008
	17	201.64	133.84	0.08067	0.0001088	0.1349	1.11	629	1.95		1.45017	0.743679	0.522237	662.719	359.443	359.443	66.6151	688.276	127.557		0.0746481	9.31628e-05	0.083966	0.000325675	1.05038	0.0751379	-0.0516992	0.0774619	0.000277175		0.542377	0.0290782	-7.98218	10.7124	-2.83276	-0.70819	0.297233
	29	300.45	167.81	0.1115	0.0001358	0.1218	1.02	537	2.01		1.35788	0.675564	0.40601	515.227	501.859	501.859	95.1095	1236.07	234.254		0.100315	0.000109921	0.116393	0.00047229	1.05321	0.11169	-0.0548386	0.104258	0.000378944		0.974054	0.0649289	-10.2162	16.5433	-6.51119	-1.6278	0.72891
	35	416.28	470.33	0.04793	0.000102	0.2128	0.83	354	1.96		1.09036	0.556307	0.219954	279.122	66.3066	66.3066	12.2191	301.457	55.5532		0.0457378	9.28829e-05	0.0496257	0.000193919	1.04738	0.0386016	-0.0484754	0.0472795	0.000176016		0.237554	0.0118483	-6.40465	7.35526	-0.99551	-0.248878	0.00758948
	19	209	347.35	0.01443	4.244e-05	0.2941	1.11	635	2.04		1.48627	0.728565	0.518374	657.816	11.9777	11.9777	4.19164	23.1063	8.08613		0.0142247	4.12412e-05	0.0145896	6.50115e-05	1.04433	0.00362834	-0.0452933	0.0143798	6.31552e-05		0.0182083	0.00549259	-5.26948	5.32881	-0.0627804	-0.0156951	0.226936
	26	272.01	154.25	0.01296	6.41e-05	0.4946	0.73	276	1.68		0.900629	0.536089	0.162952	206.786	2.08466	2.08466	1.1824	12.7931	7.25611		0.0127942	6.24703e-05	0.0130546	8.11974e-05	1.04419	0.00214922	-0.0451563	0.0128863	7.91182e-05		0.0100812	0.00543109	-5.22742	5.25999	-0.0344816	-0.00862039	0.235063
	25	267.01	11.16	0.07401	0.0001371	0.1853	0.83	350	1.72		1.02446	0.595619	0.230127	292.031	137.397	137.397	25.3939	597.049	110.347		0.06891	0.000118856	0.0769725	0.000310247	1.04977	0.067516	-0.0510343	0.0714712	0.000267484		0.470488	0.0243861	-7.61013	9.86397	-2.34276	-0.58569	0.225344
	24	266.44	54.19	0.0727	0.0001116	0.1535	1.01	528	2.12		1.37854	0.650256	0.385821	489.607	223.765	223.765	41.3352	579.972	107.136		0.0677729	9.69857e-05	0.0755974	0.000293375	1.04965	0.0660282	-0.050904	0.0702841	0.000253585		0.457031	0.0235327	-7.54049	9.70903	-2.25492	-0.563731	0.211887
	23	254.15	330.14	0.07132	0.0001055	0.1479	1.03	549	2.5		1.51358	0.605432	0.37764	479.225	212.337	212.337	39.2054	562.273	103.817		0.0665721	9.19209e-05	0.074149	0.000285182	1.04952	0.064465	-0.050767	0.0690305	0.000247169		0.443084	0.022674	-7.46831	9.54975	-2.16519	-0.541297	0.19794
	32	396.5	406.17	0.07174	0.0001056	0.1472	1.01	525	1.86		1.29783	0.697757	0.40733	516.902	231.212	231.212	42.6964	567.628	104.82		0.0669379	9.19359e-05	0.0745898	0.000286952	1.04956	0.0649403	-0.0508087	0.0694123	0.000248499		0.447304	0.0229315	-7.49015	9.59781	-2.1922	-0.54805	0.20216
	36	427.12	432.35	0.01623	6.317e-05	0.3893	0.79	318	1.14		0.825494	0.724118	0.240554	305.262	8.641	8.641	2.2968	35.9213	9.54798		0.0159708	6.11684e-05	0.0164696	8.30342e-05	1.04449	0.00544584	-0.0454613	0.0162027	8.03652e-05		0.0283068	0.00560294	-5.32174	5.41495	-0.0985669	-0.0246417	0.216837
	14	183.75	348.21	0.09795	0.0001328	0.1356	0.96	473	1.45		1.10829	0.764341	0.391629	496.977	378.131	378.131	70.8119	965.534	180.814		0.0892117	0.000110162	0.10213	0.000409746	1.05196	0.0953675	-0.0534464	0.0926662	0.000337326		0.760862	0.0456321	-9.11289	13.5059	-4.5368	-1.1342	0.515718
	13	171.26	387.42	0.03109	8.131e-05	0.2615	0.85	375	1.57		1.0201	0.649744	0.266421	338.089	40.0295	40.0295	7.53563	150.249	28.2846		0.0301526	7.64805e-05	0.0320008	0.000127651	1.04585	0.0207175	-0.0468611	0.0310085	0.000119857		0.118399	0.00745678	-5.78799	6.21401	-0.448398	-0.1121	0.126745
	41	445.07	476.66	0.05338	0.0001129	0.2114	0.82	343	1.6		0.983422	0.614639	0.231	293.139	82.308	82.308	15.1542	356.312	65.6029		0.050675	0.000101748	0.0553353	0.000219345	1.04788	0.0445214	-0.0490042	0.0524339	0.000196946		0.280782	0.013831	-6.62836	7.79305	-1.21776	-0.30444	0.0356377
	16	193.33	371.07	0.09867	0.0001415	0.1435	0.9	417	1.5		1.05536	0.703573	0.319128	404.973	312.293	312.293	58.5147	978.583	183.358		0.0898086	0.000117225	0.102888	0.000416138	1.05203	0.0962246	-0.0535199	0.0932894	0.000342118		0.771145	0.0464971	-9.16611	13.6453	-4.62496	-1.15624	0.526001
	30	384.13	487.7	0.01529	6.547e-05	0.4281	0.71	261	1.07		0.730096	0.682333	0.183802	233.244	5.36759	5.36759	1.60634	29.2031	8.73956		0.0150597	6.35129e-05	0.0154878	8.40096e-05	1.04441	0.00449583	-0.0453735	0.0152516	8.14666e-05		0.0230127	0.00554644	-5.29434	5.36971	-0.07972	-0.01993	0.222131
	12	162.92	364.55	0.03176	8.675e-05	0.2731	0.81	335	1.61		0.974449	0.605248	0.222314	282.117	34.6348	34.6348	6.50646	155.792	29.2669		0.0307824	8.14915e-05	0.0327015	0.000133317	1.04591	0.0214173	-0.0469248	0.031666	0.000125008		0.122768	0.00758631	-5.8106	6.25415	-0.466758	-0.11669	0.122376
	31	384.36	461.29	0.07094	0.0001142	0.161	0.91	422	1.62		1.09656	0.676888	0.313405	397.711	174.708	174.708	32.2541	557.451	102.915		0.0662409	9.95717e-05	0.0737502	0.000287308	1.04949	0.0640353	-0.0507293	0.0686847	0.000249196		0.439284	0.0224475	-7.44864	9.50658	-2.14096	-0.535241	0.19414
	33	396.6	440.28	0.07264	0.0001256	0.173	0.83	351	1.7		1.0208	0.600471	0.232396	294.911	134.603	134.603	24.8647	579.196	106.993		0.0677208	0.000109165	0.0755344	0.000299304	1.04964	0.0659602	-0.0508981	0.0702297	0.00025874		0.456419	0.0235023	-7.53732	9.70203	-2.25096	-0.562741	0.211275
	34	400.99	491.79	0.01706	7.109e-05	0.4167	0.69	242	1.34		0.767573	0.572815	0.1486	188.574	6.22648	6.22648	1.53629	41.9009	10.3384		0.0167738	6.87251e-05	0.0173365	9.06662e-05	1.04457	0.00628626	-0.0455388	0.0170411	8.76024e-05		0.0330188	0.00566208	-5.34612	5.45538	-0.115502	-0.0288754	0.212125
	28	286.85	47.15	0.01349	4.829e-05	0.358	0.96	473	2.13		1.3075	0.613848	0.326393	414.192	5.38413	5.38413	2.45071	16.4958	7.50846		0.0133104	4.7013e-05	0.013608	6.85673e-05	1.04424	0.00268197	-0.0452057	0.0134253	6.67386e-05		0.0129991	0.00544892	-5.24252	5.28465	-0.0445903	-0.0111476	0.232145
	27	286.14	16.45	0.01194	5.211e-05	0.4365	0.83	352	2.75		1.26573	0.460265	0.185068	234.851	1.05782	1.05782	1.27938	5.71585	6.91301		0.0117991	5.08876e-05	0.0119895	7.07888e-05	1.0441	0.00112563	-0.0450614	0.0118475	6.91214e-05		0.00450422	0.00538868	-5.19855	5.21302	-0.0153211	-0.00383027	0.24064
	3	69.72	214.74	0.01131	9.133e-05	0.8072	0.57	166	2.37		0.812454	0.342808	0.0644408	81.7754	0.088703	0.088703	0.440528	1.3765	6.83616		0.0111835	8.92986e-05	0.0113318	0.000105458	1.04404	0.000494535	-0.0450028	0.0112048	0.000103108		0.00108472	0.00538361	-5.18086	5.18433	-0.00367709	-0.000919274	0.244059
	2	69.57	237.09	0.01134	9.722e-05	0.8575	0.52	137	3.08		0.831914	0.270102	0.0425088	53.9437	0.0672741	0.0672741	0.29087	1.58259	6.84257		0.0112128	9.5052e-05	0.0113631	0.000111052	1.04405	0.000524568	-0.0450056	0.0112354	0.000108571		0.00124712	0.00538755	-5.1817	5.18569	-0.00422831	-0.00105708	0.243897
	40	435.99	455.81	0.05057	0.0001252	0.2476	0.72	269	1.69		0.891391	0.52745	0.156354	198.413	51.2261	51.2261	9.435	327.63	60.344		0.0481358	0.000113437	0.0523911	0.000216985	1.04762	0.0414611	-0.0487312	0.0497829	0.000195919		0.258179	0.0127824	-6.51138	7.56256	-1.09997	-0.274993	0.0130354

## Sheet: Table_S1 (HC_single-cell_Data)
Supplementary Table_S1: Calculation of HC on single-cell-resolved data
	Heterogeneity quantitation
				e [1;-1]	1
Paste the single-cell-resolved data and specify the e-value in the green-marked fields
data mean	data : sigma	CV	HC(16-84)
0.244535	0.237889	0.972821	0.982155
HC(16-84;Sk)	Skewness
0.985749	0.0036598
data median	0.5*DW(Sk)						Med d_data	0.0121776
0.245144	0.239888						Q_0.16	0.0052558
							Q_0.5	0.245144
data	d_data					Abs(data-data_med)	Q_0.84	0.486794
0.0385133	0.00574637					0.206631	Q_0.1	0.00338943
0.285287	0.0140443					0.0401426	Q_0.9	0.521254
0.0841993	0.00659277					0.160945	Q_0.84-Q_0.16 (d13)	0.481539
0.331253	0.0163449					0.0861093	Skewness	0.0036598
0.297711	0.0146522					0.0525667
0.139054	0.00808231					0.10609	0,5*(1+e*abs(Sk))	0.50183
0.535205	0.0286082					0.290061	Heterogeneity index (min;max)	2.0021
0.0706395	0.00629472					0.174504	Heterogeneity index (16;84)	0.982155
0.271288	0.0133792					0.0261436
0.279313	0.0137563					0.0341693	COD(MAD;Q2)	0.921342
0.256676	0.0127017					0.0115317	RCV(MAD;Q2;k)	1.36598	k=0,67449
0.805163	0.0493883					0.560019	CV(Mean;SD)	0.972821
0.432824	0.0221056					0.18768	Heterogeneity index (10;90)	1.05625
0.0657017	0.00620308					0.179442	Heterogeneity index (25;75)	0.876906
0.0138274	0.0054661					0.231317
0.334575	0.016517					0.0894312	Q_0.25	0.0132475
0.948226	0.0624323					0.703082	Q_0.75	0.443184
0.018765	0.00553712					0.226379	CQD	0.941952
0.279558	0.0137697					0.0344138
0.266705	0.0131561					0.0215615
0.982801	0.0657982					0.737657
0.264465	0.0130553					0.0193209
0.0226203	0.00556705					0.222524
0.520375	0.0275993					0.275231
0.24421	0.0121345					0.000934076
0.340643	0.0168413					0.0954995
0.522353	0.0277282					0.277209
0.510338	0.0269325					0.265194
0.443485	0.0226955					0.198341
0.480487	0.0250168					0.235343
0.483952	0.0252249					0.238808
0.0507602	0.00594346					0.194384
0.0199358	0.00551567					0.225208
0.444086	0.0227395					0.198942
0.0182639	0.00550505					0.22688
0.234786	0.0117267					0.0103576
0.563441	0.0305458					0.318297
0.246078	0.0122207					0.000934076
0.271288	0.0133766					0.0261436
0.0137169	0.00545623					0.231427
0.0225642	0.00554977					0.22258
0.272498	0.0134386					0.0273541
0.25478	0.0126201					0.00963649
0.443886	0.0227678					0.198742
0.452761	0.0232995					0.207617
0.502562	0.0264627					0.257418
0.412678	0.0208738					0.167534
0.280537	0.0138275					0.0353928
0.282171	0.0139133					0.0370273
0.285204	0.0140527					0.0400604
0.517746	0.0274265					0.272602
0.427298	0.0217458					0.182154
0.407382	0.0205641					0.162238
0.436992	0.0223196					0.191848
0.509687	0.0269256					0.264543
0.525548	0.0279565					0.280404
0.724597	0.0426545					0.479453
0.522133	0.0277175					0.276989
0.542602	0.0291162					0.297458
0.249672	0.0123835					0.00452802
0.00347093	0.00538199					0.241673
0.00570283	0.00539593					0.239441
0.0113458	0.00543455					0.233798
0.00135541	0.00536944					0.243789
0.0173185	0.00548827					0.227825
0.229205	0.011474					0.0159386
0.0079976	0.00541542					0.237146
0.00455865	0.00538824					0.240585
0.911424	0.0589336					0.66628
0.240101	0.0119481					0.00504281
0.00920304	0.00542251					0.235941
0.00766925	0.0054083					0.237475
0.0052667	0.00539298					0.239877
0.0133303	0.00544975					0.231814
0.00309068	0.00537734					0.242053
0.0182639	0.00549819					0.22688
0.00216821	0.00537288					0.242976
0.253126	0.0125272					0.00798219
0.00130126	0.00536943					0.243843
0.00124712	0.00536963					0.243897
0.00887405	0.00541952					0.23627
0.00124712	0.00536521					0.243897
0.00630301	0.00540018					0.238841
0.00499428	0.00538755					0.24015
0.00119298	0.00536808					0.243951
0.00521221	0.00539045					0.239932
0.00130126	0.0053691					0.243843
0.00816184	0.00540947					0.236982
0.00401455	0.00538266					0.241129
0.00173458	0.00536785					0.243409
0.00428654	0.0053903					0.240857
0.00309068	0.0053768					0.242053
0.00385141	0.00539226					0.241293
0.41471	0.0209803					0.169566
0.00717705	0.00540451					0.237967
0.304252	0.0149633					0.0591085
0.239792	0.0119389					0.00535197
0.520156	0.0275827					0.275012
0.472561	0.0245047					0.227417
0.0138827	0.00545906					0.231261
0.00330794	0.00537878					0.241836
0.293215	0.0144269					0.0480705
0.0168186	0.00548589					0.228325
0.240256	0.011965					0.00488818
0.00157205	0.00536688					0.243572
0.00260214	0.00537936					0.242542
0.498808	0.0261802					0.253664
0.349344	0.0173043					0.1042
0.00504875	0.00539316					0.240095
0.503746	0.0265158					0.258602
0.235477	0.0117514					0.00966654
0.498166	0.026153					0.253022
0.212046	0.0107719					0.0330981
0.289984	0.0142655					0.0448398
0.303411	0.0149256					0.0582666
0.287755	0.0141554					0.0426112
0.249124	0.0123643					0.00397998
0.242657	0.0120619					0.00248725
0.0389158	0.00576163					0.206228
0.261037	0.0128918					0.0158931
0.0160417	0.00547942					0.229102
0.178844	0.00945642					0.0663003
0.288827	0.0142069					0.0436834
0.0100812	0.00542675					0.235063
0.456725	0.0235189					0.211581
0.463681	0.0239535					0.218537
0.00739576	0.00540405					0.237748
0.0347307	0.00568981					0.210413
0.018598	0.0055043					0.226546
0.458152	0.0236046					0.213008
0.542377	0.0290782					0.297233
0.974054	0.0649289					0.72891
0.237554	0.0118483					0.00758948
0.0182083	0.00549259					0.226936
0.0100812	0.00543109					0.235063
0.470488	0.0243861					0.225344
0.457031	0.0235327					0.211887
0.443084	0.022674					0.19794
0.447304	0.0229315					0.20216
0.0283068	0.00560294					0.216837
0.760862	0.0456321					0.515718
0.118399	0.00745678					0.126745
0.280782	0.013831					0.0356377
0.771145	0.0464971					0.526001
0.0230127	0.00554644					0.222131
0.122768	0.00758631					0.122376
0.439284	0.0224475					0.19414
0.456419	0.0235023					0.211275
0.0330188	0.00566208					0.212125
0.0129991	0.00544892					0.232145
0.00450422	0.00538868					0.24064
0.00108472	0.00538361					0.244059
0.00124712	0.00538755					0.243897
0.258179	0.0127824					0.0130354
