# Supplementary material for: Quantitation and Comparison of Phenotypic Heterogeneity Among Single Cells of Monoclonal Microbial Populations
Source: Front Microbiol. 2019 Dec 20;10:2814. doi: 10.3389/fmicb.2019.02814 (PMC6933826; doi:10.3389/fmicb.2019.02814)
Supplement: Supplementary file 3 [file Table_2.xlsx]

## Sheet: Table_S2 (CDTI_nanoSIMS)
Supplementary Table_S2: Calculation of CDTI on nanoSIMS data
					Pseudomonas putida
					CDTI
				Time [min]	Total	d_Total	WDT	d_WDT	low-SDT	d_low-SDT	high-SDT	d_high-SDT
				0	0.234217	0.00515733
				60	0.29224	0.00656234	0.0532029	0.00420105	0.287356	0.00662839
				90	0.310098	0.00729147	0.0686069	0.00339532	0.240434	0.00850762	0.183427	0.00509681
				120	0.267848	0.00856522	0.0726925	0.00582866	0.186138	0.00756274	0.178357	0.00987499
					Pseudomonas stutzeri
					CDTI
				Time [min]	Total	d_Total	WDT	d_WDT	low-SDT	d_low-SDT
				0	0.160648	0.00933124
				15	0.181558	0.0137197	0.0487126	0.000227712	0.174901	0.0142417
				30	0.234634	0.00377176	0.0474361	0.00396048	0.229789	0.00376351
				60	0.0271843	0.000903168	0.0271843	0.000903168	0.302602	0.0296311
	Pseudomona putida _ Time-0
Ln(N)	Ln(ni)	si	dsi	si^2	dsi^2	si^2*dsi^2	Gn=ni/N	gn*si	gn^2*si^2	gn^4*si^2*dsi^2	gn^2*dsi^2						CDTI	d_CDTI	Fraction		N	ni
3.68888	2.30259	0.08476	0.00152	0.00718426	2.3104e-06	1.65985e-08	0.624196	0.0529069	0.00279914	2.51973e-09	9.00181e-07						0.234217	0.00515733	Total		40	10
	2.30259	0.10592	0.00223	0.011219	4.9729e-06	5.57912e-08	0.624196	0.0661149	0.00437118	8.46936e-09	1.93755e-06											10
	2.77259	0.23131	0.00209	0.0535043	4.3681e-06	2.33712e-07	0.751607	0.173854	0.0302253	7.45839e-08	2.4676e-06											16
	1.38629	0.35163	0.0236	0.123644	0.00055696	6.88646e-05	0.375804	0.132144	0.017462	1.37354e-06	7.86586e-05											4
	Pseudomona putida _ Time-60
Ln(N)	Ln(ni)	si	dsi	si^2	dsi^2	si^2*dsi^2	Gn=ni/N	gn*si	gn^2*si^2	gn^4*si^2*dsi^2	gn^2*dsi^2						CDTI	d_CDTI	Fraction		N	ni
4.99043	1.38629	0.02518	0.00667	0.000634032	4.44889e-05	2.82074e-08	0.27779	0.00699476	4.89267e-05	1.6797e-10	3.4331e-06						0.29224	0.00656234	Total		147	4
	1.38629	0.03454	0.00831	0.00119301	6.90561e-05	8.23847e-08	0.27779	0.00959488	9.20617e-05	4.90587e-10	5.32889e-06											4
	2.77259	0.0301	0.00454	0.00090601	2.06116e-05	1.86743e-08	0.555581	0.016723	0.000279658	1.77924e-09	6.36218e-06						0.0532029	0.00420105	WDT			16
	3.09104	0.03233	0.00224	0.00104523	5.0176e-06	5.24454e-09	0.619394	0.020025	0.000401001	7.71924e-10	1.92499e-06											22
	2.89037	0.06609	0.00918	0.00436789	8.42724e-05	3.68092e-07	0.579183	0.0382782	0.00146522	4.14208e-08	2.82694e-05											18
	3.04452	0.03822	0.00513	0.00146077	2.63169e-05	3.84429e-08	0.610072	0.0233169	0.00054368	5.32525e-09	9.79483e-06											21
	2.30259	0.5093	0.00454	0.259386	2.06116e-05	5.34637e-06	0.4614	0.234991	0.0552208	2.42309e-07	4.388e-06											10
	1.60944	0.132	0.02109	0.017424	0.000444788	7.74999e-06	0.322505	0.0425706	0.00181226	8.38388e-08	4.62621e-05											5
	2.19722	0.04128	0.03539	0.00170404	0.00125245	2.13423e-06	0.440287	0.0181751	0.000330333	8.02021e-08	0.000242792											9
	1.09861	0.15768	0.22863	0.024863	0.0522717	0.00129963	0.220144	0.0347123	0.00120494	3.05242e-06	0.00253326						0.287356	0.00662839	low-SDT			3
	2.30259	0.13741	0.00159	0.0188815	2.5281e-06	4.77343e-08	0.4614	0.063401	0.00401968	2.16342e-09	5.38207e-07											10
	2.48491	0.21125	0.00174	0.0446266	3.0276e-06	1.35111e-07	0.497934	0.105189	0.0110646	8.30576e-09	7.50658e-07											12
	1.60944	0.28625	0.01288	0.0819391	0.000165894	1.35932e-05	0.322505	0.092317	0.00852242	1.47051e-07	1.72546e-05											5
	2.07944	0.04791	0.01296	0.00229537	0.000167962	3.85534e-07	0.416686	0.0199634	0.000398538	1.16224e-08	2.91627e-05											8
	Pseudomona putida _ Time-90
Ln(N)	Ln(ni)	si	dsi	si^2	dsi^2	si^2*dsi^2	Gn=ni/N	gn*si	gn^2*si^2	gn^4*si^2*dsi^2	gn^2*dsi^2						CDTI	d_CDTI	Fraction		N	ni
4.72739	2.07944	0.24386	0.00873	0.0594677	7.62129e-05	4.53221e-06	0.439871	0.107267	0.0115062	1.69673e-07	1.47462e-05						0.310098	0.00729147	Total		113	8
	2.3979	0.29334	0.01112	0.0860484	0.000123654	1.06403e-05	0.507235	0.148792	0.0221391	7.04349e-07	3.18147e-05											11
	2.63906	0.04757	0.00443	0.0022629	1.96249e-05	4.44093e-08	0.558249	0.0265559	0.000705215	4.31305e-09	6.11593e-06						0.0686069	0.00339532	WDT			14
	3.3673	0.08881	0.00496	0.00788722	2.46016e-05	1.94038e-07	0.712295	0.0632589	0.00400169	4.99491e-08	1.2482e-05											29
	2.63906	0.11242	0.00771	0.0126383	5.94441e-05	7.5127e-07	0.558249	0.0627583	0.0039386	7.29636e-08	1.85252e-05											14
	1.60944	0.09465	0.0261	0.00895862	0.00068121	6.1027e-06	0.34045	0.0322236	0.00103836	8.1985e-08	7.89563e-05											5
	1.38629	0.11191	0.03222	0.0125238	0.00103813	1.30014e-05	0.293247	0.0328173	0.00107698	9.61448e-08	8.92729e-05											4
	2.07944	0.30776	0.00425	0.0947162	1.80625e-05	1.71081e-06	0.439871	0.135375	0.0183263	6.40478e-08	3.49485e-06											8
	2.56495	0.28139	0.01117	0.0791803	0.000124769	9.87924e-06	0.542572	0.152674	0.0233095	8.56158e-07	3.673e-05						0.183427	0.00509681	high-SDT			13
	1.94591	0.24438	0.04192	0.0597216	0.00175729	0.000104948	0.411625	0.100593	0.0101189	3.01287e-06	0.000297746						0.240434	0.00850762	low-SDT			7
	Pseudomona putida _ Time-120
Ln(N)	Ln(ni)	si	dsi	si^2	dsi^2	si^2*dsi^2	Gn=ni/N	gn*si	gn^2*si^2	gn^4*si^2*dsi^2	gn^2*dsi^2						CDTI	d_CDTI	Fraction		N	ni
4.55388	2.30259	0.35274	0.01953	0.124426	0.000381421	4.74585e-05	0.505632	0.178357	0.0318111	3.10207e-06	9.75154e-05						0.267848	0.00856522	Total		95	10
	3.43399	0.06964	0.0083	0.00484973	6.889e-05	3.34098e-07	0.75408	0.0525141	0.00275773	1.0803e-07	3.91734e-05											31
	3.29584	0.06945	0.00735	0.0048233	5.40225e-05	2.60567e-07	0.723743	0.050264	0.00252647	7.14919e-08	2.82972e-05						0.0726925	0.00582866	WDT			27
	2.19722	0.09824	0.01184	0.0096511	0.000140186	1.35294e-06	0.482495	0.0474003	0.00224679	7.33251e-08	3.26355e-05											9
	1.38629	0.21727	0.00667	0.0472063	4.44889e-05	2.10015e-06	0.304421	0.0661415	0.0043747	1.80363e-08	4.12287e-06											4
	1.38629	0.03166	0.01539	0.00100236	0.000236852	2.3741e-07	0.304421	0.00963796	9.28903e-05	2.0389e-09	2.19495e-05						0.178357	0.00987499	high-SDT			4
	1.60944	0.05089	0.00619	0.00258979	3.83161e-05	9.92307e-08	0.353421	0.0179856	0.000323482	1.54817e-09	4.78594e-06						0.186138	0.00756274	low-SDT			5
	1.60944	0.47015	0.02339	0.221041	0.000547092	0.00012093	0.353421	0.166161	0.0276095	1.88671e-06	6.83355e-05											5
	Pseudomona stutzeri _ Time-0
Ln(N)	Ln(ni)	si	dsi	si^2	dsi^2	si^2*dsi^2	Gn=ni/N	gn*si	gn^2*si^2	gn^4*si^2*dsi^2	gn^2*dsi^2						CDTI	d_CDTI	Fraction		N	ni
4.12713	2.77259	0.09825	0.00129	0.00965306	1.6641e-06	1.60637e-08	0.671795	0.0660039	0.00435651	3.27184e-09	7.51023e-07						0.160648	0.00933124	Total		62	16
	2.56495	0.05004	0.00189	0.002504	3.5721e-06	8.94454e-09	0.621484	0.0310991	0.000967153	1.33438e-09	1.3797e-06											13
	1.94591	0.06728	0.00562	0.0045266	3.15844e-05	1.4297e-07	0.471492	0.031722	0.00100628	7.06547e-09	7.02136e-06											7
	2.3979	0.06389	0.00349	0.00408193	1.21801e-05	4.97183e-08	0.581007	0.0371206	0.00137794	5.66556e-09	4.11163e-06											11
	1.79176	0.07296	0.0093	0.00532316	8.649e-05	4.604e-07	0.434141	0.0316749	0.0010033	1.63554e-08	1.63015e-05											6
	1.79176	0.21496	0.01465	0.0462078	0.000214622	9.91723e-06	0.434141	0.093323	0.00870918	3.52302e-07	4.04518e-05											6
	1.09861	0.34405	0.05596	0.11837	0.00313152	0.000370679	0.266193	0.0915835	0.00838754	1.86115e-06	0.000221895											3
	Pseudomona stutzeri _ Time-15
Ln(N)	Ln(ni)	si	dsi	si^2	dsi^2	si^2*dsi^2	Gn=ni/N	gn*si	gn^2*si^2	gn^4*si^2*dsi^2	gn^2*dsi^2						CDTI	d_CDTI	Fraction		N	ni
5.29832	4.95583	0.04669	0.000182726	0.00217996	3.33888e-08	7.27861e-11	0.935359	0.0436719	0.00190723	5.57136e-11	2.92117e-08						0.181558	0.0137197	Total		200	142
	2.89037	0.00381	0.000881287	1.45161e-05	7.76667e-07	1.12742e-11	0.545526	0.00207846	4.31998e-06	9.98499e-13	2.31135e-07											18
	3.04452	0.03738	0.000659865	0.00139726	4.35422e-07	6.08399e-10	0.574621	0.0214793	0.000461361	6.63306e-11	1.43771e-07						0.0487126	0.000227712	WDT			21
	1.60944	0.17329	0.00489	0.0300294	2.39121e-05	7.18067e-07	0.303764	0.0526393	0.00277089	6.11378e-09	2.20643e-06											5
	1.94591	0.2281	0.0184	0.0520296	0.00033856	1.76151e-05	0.367269	0.0837742	0.00701811	3.20498e-07	4.56673e-05											7
	1.94591	0.3927	0.04577	0.154213	0.00209489	0.00032306	0.367269	0.144227	0.0208013	5.87791e-06	0.000282574											7
																	0.174901	0.0142417	low-SDT
	Pseudomona stutzeri _ Time-30
Ln(N)	Ln(ni)	si	dsi	si^2	dsi^2	si^2*dsi^2	Gn=ni/N	gn*si	gn^2*si^2	gn^4*si^2*dsi^2	gn^2*dsi^2						CDTI	d_CDTI	Fraction		N	ni
4.69135	2.83321	0.01527	0.00357	0.000233173	1.27449e-05	2.97177e-09	0.603923	0.00922191	8.50435e-05	3.95313e-10	4.64836e-06						0.234634	0.00377176	Total		109	17
	2.3979	0.01137	0.00212	0.000129277	4.4944e-06	5.81022e-10	0.511131	0.00581156	3.37743e-05	3.96573e-11	1.17419e-06											11
	2.48491	0.00493	0.00148	2.43049e-05	2.1904e-06	5.32375e-11	0.529679	0.00261132	6.81897e-06	4.19051e-12	6.14537e-07						0.0474361	0.00396048	WDT			12
	3.85015	0.05257	0.00505	0.0027636	2.55025e-05	7.04788e-08	0.820691	0.0431437	0.00186138	3.19726e-08	1.71768e-05											47
	1.94591	0.03911	0.00798	0.00152959	6.36804e-05	9.7405e-08	0.414787	0.0162223	0.000263164	2.88325e-09	1.09561e-05											7
	1.09861	0.31068	0.03883	0.0965221	0.00150777	0.000145533	0.234178	0.0727545	0.00529322	4.37672e-07	8.26853e-05											3
	1.60944	0.36836	0.00473	0.135689	2.23729e-05	3.03576e-06	0.343065	0.126371	0.0159697	4.20507e-08	2.63315e-06						0.229789	0.00376351	low-SDT			5
	1.94591	0.42816	0.00703	0.183321	4.94209e-05	9.05989e-06	0.414787	0.177595	0.0315401	2.68178e-07	8.50278e-06											7
	Pseudomona stutzeri _ Time-60
Ln(N)	Ln(ni)	si	dsi	si^2	dsi^2	si^2*dsi^2	Gn=ni/N	gn*si	gn^2*si^2	gn^4*si^2*dsi^2	gn^2*dsi^2						CDTI	d_CDTI	Fraction		N	ni
4.47734	1.94591	0.03081	0.00173	0.000949256	2.9929e-06	2.84103e-09	0.434613	0.0133904	0.000179304	1.01365e-10	5.65325e-07						0.0271843	0.000903168	Total		88	7
	2.19722	0.02713	0.00282	0.000736037	7.9524e-06	5.85326e-09	0.490744	0.0133139	0.000177259	3.39482e-10	1.91517e-06											9
	2.30259	0.00776	0.00104	6.02176e-05	1.0816e-06	6.51314e-11	0.514276	0.00399078	1.59263e-05	4.5559e-12	2.86061e-07						0.0271843	0.000903168	WDT			10
	2.48491	0.00478	0.000809498	2.28484e-05	6.55287e-07	1.49723e-11	0.554997	0.00265288	7.03779e-06	1.42052e-12	2.01842e-07											12
	3.29584	0.00968	0.000376937	9.37024e-05	1.42082e-07	1.33134e-11	0.736115	0.0071256	5.07741e-05	3.90906e-12	7.69891e-08											27
	2.19722	0.0078	0.00187	6.084e-05	3.4969e-06	2.12751e-10	0.490744	0.0038278	1.46521e-05	1.23393e-11	8.42156e-07											9
	2.19722	0.031	0.00129	0.000961	1.6641e-06	1.5992e-09	0.490744	0.0152131	0.000231437	9.27516e-11	4.00764e-07						0.302602	0.0296311	low-SDT			9
	1.60944	0.02201	0.00241	0.00048444	5.8081e-06	2.81368e-09	0.359463	0.00791179	6.25963e-05	4.69777e-11	7.50487e-07											5
	1.38629	0.97732	0.0957	0.955154	0.00915849	0.00874777	0.309625	0.302602	0.0915683	8.03971e-05	0.000878001											4

## Sheet: Table_S2 (CDTI_Flow-Cytometry)
Supplementary Table_S2: Calculation of CDTI on Flow Cytometry data
			DTI
			s1	ds1	s2	ds2	s3	ds3	s4	ds4	s5	ds5	s6	ds6	s7	ds7
		Time	Gx						G4		G3		G2		G1
		0	0.04886	5.73722e-06	0.02313	5.0444e-06	0.04709	1.85159e-06	0.01446	2.24192e-06	0.01059	1.62719e-06	0.00999	1.02402e-06	0.01369	6.71516e-07
		1	0.01648	0.00015594	0.0312	4.45413e-05	0.10361	2.5122e-05	0.02646	1.73601e-05	0.04277	7.04738e-06	0.01185	2.3407e-06	0.02627	7.2778e-07
		2	0.02293	0.00045	0.01888	0.00013	0.01957	8e-05	0.01504	5e-05	0.01251	2e-06	0.01603	3e-06	0.02041	1e-06
		4	0.01206	0.00098	0.00533	0.00027	0.01965	7e-05	0.04315	1e-05	0.03633	1e-05	0.0293	1e-05	0.03916	1e-05
		6	0.01569	0.000129	0.00372	0.000132	0.01801	3.8e-05	0.07484	2.8e-06	0.04695	1.98e-06	0.01555	1.13e-06	0.01505	2.08e-06
		8	0.01134	5.1175e-05	0.06788	5.8e-06	0.04386	3.145e-06	0.01699	4.265e-06	0.01421	3.534e-06	0.00983	1.85e-06	0.01659	1.842e-06
		24	0.01836	2.648e-05	0.05912	5.12e-06	0.04426	2.48e-06	0.01273	2.95e-06	0.01267	1.975e-06	0.00907	9.6e-07	0.01384	6.91e-07
		26	0.01752	0.000452045	0.02489	0.000541829	0.07795	2.10735e-05	0.01706	2.63349e-05	0.01145	9.56863e-06	0.01458	2.67685e-05	0.01425	4.89936e-06
			DTI weighted
			s1	ds1	s2	ds2	s3	ds3	s4	ds4	s5	ds5	s6	ds6	s7	ds7
		Time	Gx						G4		G3		G2		G1
		0	0.0283358	3.32723e-06	0.0137406	2.99668e-06	0.0355218	1.39672e-06	0.010524	1.63167e-06	0.00833211	1.28026e-06	0.00865195	8.86864e-07	0.0130424	6.39748e-07
		1	0.00377742	3.57434e-05	0.00992767	1.41728e-05	0.044723	1.08439e-05	0.0131082	8.60012e-06	0.02731	4.49998e-06	0.0095463	1.88566e-06	0.0259596	7.19181e-07
		2	0.0035685	7.00317e-05	0.00527847	3.63454e-05	0.0071215	2.91119e-05	0.00661338	2.1986e-05	0.0112854	1.80422e-06	0.0134749	2.52181e-06	0.0192297	9.42172e-07
		4	0.00217824	0.000177005	0.00163255	8.26994e-05	0.00967717	3.44734e-05	0.0315187	7.30445e-06	0.0282534	7.77687e-06	0.0251744	8.59196e-06	0.0378319	9.66086e-06
		6	0.00393879	3.23839e-05	0.000802859	2.84885e-05	0.00687392	1.45035e-05	0.0594956	2.22592e-06	0.0393696	1.66031e-06	0.0146097	1.06167e-06	0.0132392	1.82974e-06
		8	0.004239	1.91297e-05	0.0472419	4.03658e-06	0.0348277	2.49733e-06	0.0126083	3.16507e-06	0.0112032	2.78622e-06	0.00886519	1.66842e-06	0.015319	1.70088e-06
		24	0.00684104	9.86659e-06	0.0361301	3.12899e-06	0.0318688	1.78569e-06	0.00881919	2.04372e-06	0.00966647	1.50681e-06	0.00799982	8.46728e-07	0.0132195	6.60021e-07
		26	0.00448069	0.000115609	0.00735301	0.000160067	0.057916	1.56574e-05	0.0125259	1.93357e-05	0.00968689	8.09522e-06	0.0112401	2.06365e-05	0.0137345	4.72212e-06
			CDTI
			CDTI	dCDTI	CDTI_2-7	dCDTI_2-7	CDTI_3-7	dCDTI_3-7	CDTI_4-7	dCDTI_4-7	CDTI_5-7	dCDTI_5-7	CDTI_6-7	dCDTI_6-7
		Time	G_1-7		G_1-6		G_1-5		G_1-4		G_1-3		G_1-2
		0	0.0517557	2.25184e-06	0.0433098	1.58196e-06	0.0410723	1.33327e-06	0.0206189	1.12405e-06	0.0177309	8.77878e-07	0.0156512	7.24265e-07
		1	0.061609	8.91556e-06	0.0614931	8.6583e-06	0.0606864	8.46149e-06	0.0410207	4.11433e-06	0.0388699	3.23132e-06	0.0276592	9.3764e-07
		2	0.0285266	1.42515e-05	0.0283025	1.133e-05	0.0278059	9.24067e-06	0.0268785	5.64714e-06	0.0260522	1.67207e-06	0.023481	1.64003e-06
		4	0.0629106	1.18933e-05	0.0628729	1.01987e-05	0.0628517	9.97348e-06	0.0621023	8.54569e-06	0.0535095	8.93615e-06	0.0454424	9.34583e-06
		6	0.0744434	2.98475e-06	0.0743391	2.44738e-06	0.0743348	2.42811e-06	0.0740163	2.0328e-06	0.0440305	1.62194e-06	0.019716	1.45895e-06
		8	0.0637219	3.64575e-06	0.0635807	3.42402e-06	0.0425525	2.46804e-06	0.0244488	2.40749e-06	0.0209469	2.06554e-06	0.0176992	1.69279e-06
		24	0.0527046	2.76482e-06	0.0522587	2.47123e-06	0.037757	1.65347e-06	0.0202478	1.26787e-06	0.0182262	1.00296e-06	0.0154516	7.14867e-07
		26	0.063199	2.55076e-05	0.06304	2.42158e-05	0.0626097	1.55276e-05	0.0237846	1.47345e-05	0.0202191	1.25276e-05	0.0177475	1.3571e-05
	FC_T0h
Ln(N)	Ln(ni)	si	dsi	si^2	dsi^2	si^2*dsi^2	gn=ln(ni)/ln(N)	gn*si	gn^2*si^2	gn^4*si^2*dsi^2	gn^2*dsi^2						CDTI	d_CDTI	Fraction		N	ni
11.5113	6.67582	0.04886	5.73722e-06	0.0023873	3.29157e-11	7.85796e-14	0.579938	0.0283358	0.000802915	8.88865e-15	1.10705e-11						0.0517557	2.25184e-06	Total		99835	793
	6.83841	0.02313	5.0444e-06	0.000534997	2.5446e-11	1.36135e-14	0.594062	0.0137406	0.000188805	1.69549e-15	8.98012e-12						0.0433098	1.58196e-06	2-7			933
	8.68339	0.04709	1.85159e-06	0.00221747	3.42839e-12	7.60234e-15	0.754337	0.0355218	0.00126179	2.46156e-15	1.95084e-12						0.0410723	1.33327e-06	3-7			5904
	8.37793	0.01446	2.24192e-06	0.000209092	5.02621e-12	1.05094e-15	0.727802	0.010524	0.000110755	2.9487e-16	2.66236e-12						0.0206189	1.12405e-06	4-7			4350
	9.05696	0.01059	1.62719e-06	0.000112148	2.64775e-12	2.9694e-16	0.78679	0.00833211	6.9424e-05	1.1379e-16	1.63906e-12						0.0177309	8.77878e-07	5-7			8578
	9.96946	0.00999	1.02402e-06	9.98001e-05	1.04862e-12	1.04652e-16	0.866061	0.00865195	7.48562e-05	5.88764e-17	7.86527e-13						0.0156512	7.24265e-07	6-7			21364
	10.9667	0.01369	6.71516e-07	0.000187416	4.50934e-13	8.45122e-17	0.952692	0.0130424	0.000170103	6.96193e-17	4.09277e-13											57913
	FC_T1h
Ln(N)	Ln(ni)	si	dsi	si^2	dsi^2	si^2*dsi^2	gn=ln(ni)/ln(N)	gn*si	gn^2*si^2	gn^4*si^2*dsi^2	gn^2*dsi^2						CDTI	d_CDTI	Fraction		N	ni
11.5136	2.63906	0.01648	0.00015594	0.00027159	2.43173e-08	6.60434e-12	0.229212	0.00377742	1.42689e-05	1.82298e-14	1.27759e-09						0.061609	8.91556e-06	Total		100066	14
	3.66356	0.0312	4.45413e-05	0.00097344	1.98393e-09	1.93123e-12	0.318195	0.00992767	9.85587e-05	1.97973e-14	2.00868e-10						0.0614931	8.6583e-06	2-7			39
	4.96981	0.10361	2.5122e-05	0.010735	6.31115e-10	6.77504e-12	0.431648	0.044723	0.00200015	2.35196e-13	1.17589e-10						0.0606864	8.46149e-06	3-7			144
	5.70378	0.02646	1.73601e-05	0.000700132	3.01373e-10	2.11001e-13	0.495396	0.0131082	0.000171824	1.27085e-14	7.39621e-11						0.0410207	4.11433e-06	4-7			300
	7.3518	0.04277	7.04738e-06	0.00182927	4.96656e-11	9.08519e-14	0.638533	0.02731	0.000745838	1.51031e-14	2.02498e-11						0.0388699	3.23132e-06	5-7			1559
	9.27529	0.01185	2.3407e-06	0.000140422	5.47888e-12	7.69358e-16	0.805595	0.0095463	9.11318e-05	3.24037e-16	3.5557e-12						0.0276592	9.3764e-07	6-7			10671
	11.3776	0.02627	7.2778e-07	0.000690113	5.29664e-13	3.65528e-16	0.988185	0.0259596	0.000673902	3.48557e-16	5.17222e-13											87339
	FC_T2h
Ln(N)	Ln(ni)	si	dsi	si^2	dsi^2	si^2*dsi^2	gn=ln(ni)/ln(N)	gn*si	gn^2*si^2	gn^4*si^2*dsi^2	gn^2*dsi^2						CDTI	d_CDTI	Fraction		N	ni
11.5132	1.79176	0.02293	0.00045	0.000525785	2.025e-07	1.06471e-10	0.155626	0.0035685	1.27342e-05	6.24541e-14	4.90443e-09						0.0285266	1.42515e-05	Total		100032	6
	3.21888	0.01888	0.00013	0.000356454	1.69e-08	6.02408e-12	0.27958	0.00527847	2.78623e-05	3.68058e-14	1.32099e-09						0.0283025	1.133e-05	2-7			25
	4.18965	0.01957	8e-05	0.000382985	6.4e-09	2.4511e-12	0.363899	0.0071215	5.07157e-05	4.29817e-14	8.47502e-10						0.0278059	9.24067e-06	3-7			66
	5.0626	0.01504	5e-05	0.000226202	2.5e-09	5.65504e-13	0.439719	0.00661338	4.37368e-05	2.11416e-14	4.83382e-10						0.0268785	5.64714e-06	4-7			158
	10.3862	0.01251	2e-06	0.0001565	4e-12	6.26e-16	0.902111	0.0112854	0.00012736	4.14585e-16	3.25522e-12						0.0260522	1.67207e-06	5-7			32410
	9.67809	0.01603	3e-06	0.000256961	9e-12	2.31265e-15	0.840605	0.0134749	0.000181573	1.15472e-15	6.35955e-12						0.023481	1.64003e-06	6-7			15964
	10.8475	0.02041	1e-06	0.000416568	1e-12	4.16568e-16	0.942172	0.0192297	0.000369782	3.28251e-16	8.87687e-13											51403
	FC_T4h
Ln(N)	Ln(ni)	si	dsi	si^2	dsi^2	si^2*dsi^2	gn=ln(ni)/ln(N)	gn*si	gn^2*si^2	gn^4*si^2*dsi^2	gn^2*dsi^2						CDTI	d_CDTI	Fraction		N	ni
11.513	2.07944	0.01206	0.00098	0.000145444	9.604e-07	1.39684e-10	0.180617	0.00217824	4.74473e-06	1.48655e-13	3.13306e-08						0.0629106	1.18933e-05	Total		100007	8
	3.52636	0.00533	0.00027	2.84089e-05	7.29e-08	2.07101e-12	0.306294	0.00163255	2.66521e-06	1.82279e-14	6.83918e-09						0.0628729	1.01987e-05	2-7			34
	5.66988	0.01965	7e-05	0.000386123	4.9e-09	1.892e-12	0.492477	0.00967717	9.36475e-05	1.11292e-13	1.18841e-09						0.0628517	9.97348e-06	3-7			290
	8.40961	0.04315	1e-05	0.00186192	1e-10	1.86192e-13	0.730445	0.0315187	0.000993428	5.30043e-14	5.3355e-11						0.0621023	8.54569e-06	4-7			4490
	8.95351	0.03633	1e-05	0.00131987	1e-10	1.31987e-13	0.777687	0.0282534	0.000798254	4.82782e-14	6.04798e-11						0.0535095	8.93615e-06	5-7			7735
	9.89192	0.0293	1e-05	0.00085849	1e-10	8.5849e-14	0.859196	0.0251744	0.000633753	4.67848e-14	7.38218e-11						0.0454424	9.34583e-06	6-7			19770
	11.1225	0.03916	1e-05	0.00153351	1e-10	1.53351e-13	0.966086	0.0378319	0.00143126	1.33582e-13	9.33323e-11											67680
	FC_T6h
Ln(N)	Ln(ni)	si	dsi	si^2	dsi^2	si^2*dsi^2	gn=ln(ni)/ln(N)	gn*si	gn^2*si^2	gn^4*si^2*dsi^2	gn^2*dsi^2						CDTI	d_CDTI	Fraction		N	ni
11.5137	2.89037	0.01569	0.000129	0.000246176	1.6641e-08	4.09662e-12	0.251038	0.00393879	1.55141e-05	1.62699e-14	1.04872e-09						0.0744434	2.98475e-06	Total		100075	18
	2.48491	0.00372	0.000132	1.38384e-05	1.7424e-08	2.4112e-13	0.215822	0.000802859	6.44582e-07	5.2314e-16	8.11596e-10						0.0743391	2.44738e-06	2-7			12
	4.39445	0.01801	3.8e-05	0.00032436	1.444e-09	4.68376e-13	0.381672	0.00687392	4.72507e-05	9.93932e-15	2.10353e-10						0.0743348	2.42811e-06	3-7			81
	9.15303	0.07484	2.8e-06	0.00560103	7.84e-12	4.3912e-14	0.79497	0.0594956	0.00353972	1.75383e-14	4.9547e-12						0.0740163	2.0328e-06	4-7			9443
	9.65471	0.04695	1.98e-06	0.0022043	3.9204e-12	8.64175e-15	0.838542	0.0393696	0.00154996	4.27269e-15	2.75664e-12						0.0440305	1.62194e-06	5-7			15595
	10.8174	0.01555	1.13e-06	0.000241802	1.2769e-12	3.08758e-16	0.939528	0.0146097	0.000213442	2.40578e-16	1.12714e-12						0.019716	1.45895e-06	6-7			49882
	10.1284	0.01505	2.08e-06	0.000226502	4.3264e-12	9.7994e-16	0.879683	0.0132392	0.000175277	5.86821e-16	3.34795e-12											25044
	FC_T8h
Ln(N)	Ln(ni)	si	dsi	si^2	dsi^2	si^2*dsi^2	gn=ln(ni)/ln(N)	gn*si	gn^2*si^2	gn^4*si^2*dsi^2	gn^2*dsi^2						CDTI	d_CDTI	Fraction		N	ni
11.5141	4.30407	0.01134	5.1175e-05	0.000128596	2.61888e-09	3.36777e-13	0.373809	0.004239	1.79691e-05	6.57571e-15	3.65945e-10						0.0637219	3.64575e-06	Total		100114	74
	8.01334	0.06788	5.8e-06	0.00460769	3.364e-11	1.55003e-13	0.695961	0.0472419	0.00223179	3.63647e-14	1.62939e-11						0.0635807	3.42402e-06	2-7			3021
	9.14292	0.04386	3.145e-06	0.0019237	9.89102e-12	1.90274e-14	0.794065	0.0348277	0.00121297	7.5649e-15	6.23668e-12						0.0425525	2.46804e-06	3-7			9348
	8.54461	0.01699	4.265e-06	0.00028866	1.81902e-11	5.25079e-15	0.742102	0.0126083	0.00015897	1.5925e-15	1.00176e-11						0.0244488	2.40749e-06	4-7			5139
	9.07772	0.01421	3.534e-06	0.000201924	1.24892e-11	2.52186e-15	0.788403	0.0112032	0.000125512	9.74348e-16	7.763e-12						0.0209469	2.06554e-06	5-7			8758
	10.384	0.00983	1.85e-06	9.66289e-05	3.4225e-12	3.30712e-16	0.901851	0.00886519	7.85916e-05	2.18771e-16	2.78364e-12						0.0176992	1.69279e-06	6-7			32337
	10.6319	0.01659	1.842e-06	0.000275228	3.39296e-12	9.33839e-16	0.923386	0.015319	0.000234671	6.789e-16	2.89298e-12											41437
	FC_T24h
Ln(N)	Ln(ni)	si	dsi	si^2	dsi^2	si^2*dsi^2	gn=ln(ni)/ln(N)	gn*si	gn^2*si^2	gn^4*si^2*dsi^2	gn^2*dsi^2						CDTI	d_CDTI	Fraction		N	ni
11.5148	4.29046	0.01836	2.648e-05	0.00033709	7.0119e-10	2.36364e-13	0.372605	0.00684104	4.67998e-05	4.55594e-15	9.73496e-11						0.0527046	2.76482e-06	Total		100183	73
	7.03703	0.05912	5.12e-06	0.00349517	2.62144e-11	9.16239e-14	0.611131	0.0361301	0.00130538	1.27805e-14	9.7906e-12						0.0522587	2.47123e-06	2-7			1138
	8.29105	0.04426	2.48e-06	0.00195895	6.1504e-12	1.20483e-14	0.720037	0.0318688	0.00101562	3.23851e-15	3.18869e-12						0.037757	1.65347e-06	3-7			3988
	7.97728	0.01273	2.95e-06	0.000162053	8.7025e-12	1.41027e-15	0.692788	0.00881919	7.77781e-05	3.24864e-16	4.17681e-12						0.0202478	1.26787e-06	4-7			2914
	8.78508	0.01267	1.975e-06	0.000160529	3.90063e-12	6.26163e-16	0.762941	0.00966647	9.34406e-05	2.12154e-16	2.27047e-12						0.0182262	1.00296e-06	5-7			6536
	10.1561	0.00907	9.6e-07	8.22649e-05	9.216e-13	7.58153e-17	0.882009	0.00799982	6.39971e-05	4.58826e-17	7.16949e-13						0.0154516	7.14867e-07	6-7			25748
	10.9985	0.01384	6.91e-07	0.000191546	4.77481e-13	9.14594e-17	0.955168	0.0132195	0.000174756	7.61286e-17	4.35628e-13											59786
	FC_T26h
Ln(N)	Ln(ni)	si	dsi	si^2	dsi^2	si^2*dsi^2	gn=ln(ni)/ln(N)	gn*si	gn^2*si^2	gn^4*si^2*dsi^2	gn^2*dsi^2						CDTI	d_CDTI	Fraction		N	ni
11.5131	2.94444	0.01752	0.000452045	0.00030695	2.04345e-07	6.27237e-11	0.255747	0.00448069	2.00766e-05	2.68333e-13	1.33655e-08						0.063199	2.55076e-05	Total		100016	19
	3.4012	0.02489	0.000541829	0.000619512	2.93579e-07	1.81876e-10	0.29542	0.00735301	5.40667e-05	1.38527e-12	2.56215e-08						0.06304	2.42158e-05	2-7			30
	8.5541	0.07795	2.10735e-05	0.0060762	4.44092e-10	2.6984e-12	0.74299	0.057916	0.00335427	8.22312e-13	2.45154e-10						0.0626097	1.55276e-05	3-7			5188
	8.45319	0.01706	2.63349e-05	0.000291044	6.93527e-10	2.01847e-13	0.734224	0.0125259	0.000156897	5.86593e-14	3.7387e-10						0.0237846	1.47345e-05	4-7			4690
	9.74026	0.01145	9.56863e-06	0.000131103	9.15587e-11	1.20036e-14	0.846017	0.00968689	9.38359e-05	6.14931e-15	6.55326e-11						0.0202191	1.25276e-05	5-7			16988
	8.87571	0.01458	2.67685e-05	0.000212576	7.16553e-10	1.52322e-13	0.770923	0.0112401	0.000126339	5.38032e-14	4.25864e-10						0.0177475	1.3571e-05	6-7			7156
	11.0966	0.01425	4.89936e-06	0.000203063	2.40037e-11	4.87426e-15	0.963823	0.0137345	0.000188636	4.20627e-15	2.22984e-11											65945
